# Supplementary material for: The expanding Asgard archaea invoke novel insights into Tree of Life and eukaryogenesis
Source: mLife. 2022 Dec 18;1(4):374–81. doi: 10.1002/mlf2.12048 (PMC10989744; doi:10.1002/mlf2.12048)
Supplement: Supplementary file 2 — Supporting information. [file MLF2-1-374-s001.xlsx]

## Sheet: Supplementary Data 1
Supplementary Data 1. GTDB and NCBI taxonomy information (phylum-level) about 3412 archaeal representative species in GTDB r207. The missing NCBI taxonomy information of minor species in this table is due to that their entries have been suppressed by NCBI, but are still kept in GTDB database (07-RS207).
Leaves	GTDB taxonomy	Taxonomy id	NCBI taxonomy	GTDB class
RS_GCF_004114995.1	p__Halobacteriota	2508724	Euryarchaeota	c__Halobacteria
RS_GCF_007671685.1	p__Halobacteriota	2583990	Euryarchaeota	c__Halobacteria
RS_GCF_000739595.1	p__Halobacteriota	413816	Euryarchaeota	c__Halobacteria
RS_GCF_002286985.1	p__Halobacteriota	2032630	Euryarchaeota	c__Halobacteria
RS_GCF_003781945.1	p__Halobacteriota	2485838	Euryarchaeota	c__Halobacteria
RS_GCF_000337915.1	p__Halobacteriota	1227484	Euryarchaeota	c__Halobacteria
RS_GCF_002727125.1	p__Halobacteriota	1383844	Euryarchaeota	c__Halobacteria
RS_GCF_000337355.1	p__Halobacteriota	1230456	Euryarchaeota	c__Halobacteria
RS_GCF_000337375.1	p__Halobacteriota	1227482	Euryarchaeota	c__Halobacteria
RS_GCF_000022205.1	p__Halobacteriota	416348	Euryarchaeota	c__Halobacteria
RS_GCF_003990725.2	p__Halobacteriota	634157	Euryarchaeota	c__Halobacteria
RS_GCF_001261915.1	p__Halobacteriota	1419722	Euryarchaeota	c__Halobacteria
RS_GCF_003721435.2	p__Halobacteriota	1853699	Euryarchaeota	c__Halobacteria
RS_GCF_002252755.1	p__Halobacteriota	1480728	Euryarchaeota	c__Halobacteria
RS_GCF_007671725.1	p__Halobacteriota	2583992	Euryarchaeota	c__Halobacteria
RS_GCF_000336995.1	p__Halobacteriota	1230454	Euryarchaeota	c__Halobacteria
GB_GCA_001564205.1	p__Halobacteriota	1727663	Euryarchaeota	c__Halobacteria
RS_GCF_000746205.1	p__Halobacteriota	1498500	Euryarchaeota	c__Halobacteria
RS_GCF_000337035.1	p__Halobacteriota	1227466	Euryarchaeota	c__Halobacteria
RS_GCF_002114285.1	p__Halobacteriota	1121945	Euryarchaeota	c__Halobacteria
RS_GCF_001280455.1	p__Halobacteriota	1765655	Euryarchaeota	c__Halobacteria
RS_GCF_000336875.1	p__Halobacteriota	1227465	Euryarchaeota	c__Halobacteria
RS_GCF_005435165.1	p__Halobacteriota	2518112	Euryarchaeota	c__Halobacteria
RS_GCF_900102375.1	p__Halobacteriota	261291	Euryarchaeota	c__Halobacteria
RS_GCF_003666015.1	p__Halobacteriota	2282128	Euryarchaeota	c__Halobacteria
RS_GCF_018228765.1	p__Halobacteriota	2982524	Euryarchaeota	c__Halobacteria
RS_GCF_000337335.1	p__Halobacteriota	1227468	Euryarchaeota	c__Halobacteria
RS_GCF_002355655.1	p__Halobacteriota	29284	Euryarchaeota	c__Halobacteria
RS_GCF_900111935.1	p__Halobacteriota	35743	Euryarchaeota	c__Halobacteria
RS_GCF_017873555.1	p__Halobacteriota	29284	Euryarchaeota	c__Halobacteria
RS_GCF_018623055.1	p__Halobacteriota	2836432	Euryarchaeota	c__Halobacteria
RS_GCF_000337075.1	p__Halobacteriota	1227481	Euryarchaeota	c__Halobacteria
RS_GCF_000337415.1	p__Halobacteriota	1227485	Euryarchaeota	c__Halobacteria
GB_GCA_003023405.1	p__Halobacteriota	1919208	Euryarchaeota	c__Halobacteria
RS_GCF_004114375.1	p__Halobacteriota	2497325	Euryarchaeota	c__Halobacteria
RS_GCF_009742825.1	p__Halobacteriota	2668072	Euryarchaeota	c__Halobacteria
RS_GCF_001542905.1	p__Halobacteriota	1758255	Euryarchaeota	c__Halobacteria
RS_GCF_002252985.1	p__Halobacteriota	1383851	Euryarchaeota	c__Halobacteria
RS_GCF_900182635.1	p__Halobacteriota	413815	Euryarchaeota	c__Halobacteria
RS_GCF_900113615.1	p__Halobacteriota	387340	Euryarchaeota	c__Halobacteria
RS_GCF_003287355.1	p__Halobacteriota	2249761	Euryarchaeota	c__Halobacteria
RS_GCF_003697845.1	p__Halobacteriota	2592614	Euryarchaeota	c__Halobacteria
GB_GCA_000496175.1	p__Halobacteriota	1412871		c__Halobacteria
RS_GCF_017873815.1	p__Halobacteriota	261290	Euryarchaeota	c__Halobacteria
GB_GCA_003554605.1	p__Halobacteriota	1879286	Euryarchaeota	c__Halobacteria
RS_GCF_900188065.1	p__Halobacteriota	63740	Euryarchaeota	c__Halobacteria
RS_GCF_009806985.1	p__Halobacteriota	2690782	Euryarchaeota	c__Halobacteria
RS_GCF_001462205.1	p__Halobacteriota	1678448	Euryarchaeota	c__Halobacteria
RS_GCF_002355635.1	p__Halobacteriota	1048396	Euryarchaeota	c__Halobacteria
RS_GCF_900107205.1	p__Halobacteriota	1048396	Euryarchaeota	c__Halobacteria
RS_GCF_900108505.1	p__Halobacteriota	1267564	Euryarchaeota	c__Halobacteria
GB_GCA_000496235.1	p__Halobacteriota	1412874		c__Halobacteria
RS_GCF_002952775.1	p__Halobacteriota	2055893	Euryarchaeota	c__Halobacteria
RS_GCF_003605575.1	p__Halobacteriota	2216978	Euryarchaeota	c__Halobacteria
RS_GCF_003605635.1	p__Halobacteriota	268735	Euryarchaeota	c__Halobacteria
RS_GCF_006861655.1	p__Halobacteriota	2511997	Euryarchaeota	c__Halobacteria
GB_GCA_000496215.1	p__Halobacteriota	1412873		c__Halobacteria
RS_GCF_006861665.1	p__Halobacteriota	2487750	Euryarchaeota	c__Halobacteria
GB_GCA_001563795.1	p__Halobacteriota	1732021	Euryarchaeota	c__Halobacteria
GB_GCA_003554115.1	p__Halobacteriota	2093797	Euryarchaeota	c__Halobacteria
RS_GCF_900109065.1	p__Halobacteriota	1073996	Euryarchaeota	c__Halobacteria
GB_GCA_001563965.1	p__Halobacteriota	1727654	Euryarchaeota	c__Halobacteria
GB_GCA_005239175.1	p__Halobacteriota	2575697	Euryarchaeota	c__Halobacteria
RS_GCF_005543295.1	p__Halobacteriota	2563889	Euryarchaeota	c__Halobacteria
GB_GCA_013342525.1	p__Halobacteriota	2742718	Euryarchaeota	c__Halobacteria
RS_GCF_000739555.1	p__Halobacteriota	1380430	Euryarchaeota	c__Halobacteria
RS_GCF_001307315.1	p__Halobacteriota	699431	Euryarchaeota	c__Halobacteria
RS_GCF_900115675.1	p__Halobacteriota	699431	Euryarchaeota	c__Halobacteria
RS_GCF_001282785.1	p__Halobacteriota	1480675	Euryarchaeota	c__Halobacteria
RS_GCF_002025255.2	p__Halobacteriota	1853690	Euryarchaeota	c__Halobacteria
RS_GCF_017874235.1	p__Halobacteriota	1202767	Euryarchaeota	c__Halobacteria
GB_GCA_000224475.1	p__Halobacteriota	756883	Euryarchaeota	c__Halobacteria
RS_GCF_013401515.1	p__Halobacteriota	2743090	Euryarchaeota	c__Halobacteria
RS_GCF_013402875.1	p__Halobacteriota	2743089	Euryarchaeota	c__Halobacteria
RS_GCF_000495475.1	p__Halobacteriota	1324957	Euryarchaeota	c__Halobacteria
RS_GCF_009831625.1	p__Halobacteriota	2073113	Euryarchaeota	c__Halobacteria
RS_GCF_900129775.1	p__Halobacteriota	43928	Euryarchaeota	c__Halobacteria
GB_GCA_003020945.1	p__Halobacteriota	1919183	Euryarchaeota	c__Halobacteria
GB_GCA_018609965.1	p__Halobacteriota	2080321	Euryarchaeota	c__Halobacteria
RS_GCF_000739575.1	p__Halobacteriota	1448860	Euryarchaeota	c__Halobacteria
RS_GCF_007655485.1	p__Halobacteriota	2592614	Euryarchaeota	c__Halobacteria
RS_GCF_004799685.1	p__Halobacteriota	699433	Euryarchaeota	c__Halobacteria
RS_GCF_003665925.1	p__Halobacteriota	2282131	Euryarchaeota	c__Halobacteria
RS_GCF_003665935.1	p__Halobacteriota	NA	NA	c__Halobacteria
RS_GCF_014212355.1	p__Halobacteriota	2761102	Euryarchaeota	c__Halobacteria
RS_GCF_014646875.1	p__Halobacteriota	931585	Euryarchaeota	c__Halobacteria
RS_GCF_900107195.1	p__Halobacteriota	660517	Euryarchaeota	c__Halobacteria
RS_GCF_000237865.1	p__Halobacteriota	768065	Euryarchaeota	c__Halobacteria
GB_GCA_000415965.1	p__Halobacteriota	1238424	Euryarchaeota	c__Halobacteria
GB_GCA_000415985.1	p__Halobacteriota	1238425	Euryarchaeota	c__Halobacteria
GB_GCA_000416005.1	p__Halobacteriota	1238426	Euryarchaeota	c__Halobacteria
RS_GCF_000172995.2	p__Halobacteriota	469382	Euryarchaeota	c__Halobacteria
RS_GCF_900112175.1	p__Halobacteriota	553469	Euryarchaeota	c__Halobacteria
RS_GCF_000337095.1	p__Halobacteriota	1227487	Euryarchaeota	c__Halobacteria
RS_GCF_900115785.1	p__Halobacteriota	555875	Euryarchaeota	c__Halobacteria
RS_GCF_900100875.1	p__Halobacteriota	1236180	Euryarchaeota	c__Halobacteria
RS_GCF_900113245.1	p__Halobacteriota	553467	Euryarchaeota	c__Halobacteria
RS_GCF_000025685.1	p__Halobacteriota	309800	Euryarchaeota	c__Halobacteria
RS_GCF_001368915.1	p__Halobacteriota	1476858	Euryarchaeota	c__Halobacteria
RS_GCF_000337795.1	p__Halobacteriota	662478	Euryarchaeota	c__Halobacteria
RS_GCF_000337835.1	p__Halobacteriota	662480	Euryarchaeota	c__Halobacteria
RS_GCF_001469875.2	p__Halobacteriota	1544719	Euryarchaeota	c__Halobacteria
RS_GCF_001482285.1	p__Halobacteriota	1526048	Euryarchaeota	c__Halobacteria
RS_GCF_000336775.1	p__Halobacteriota	1227459	Euryarchaeota	c__Halobacteria
RS_GCF_000336815.1	p__Halobacteriota	1227461	Euryarchaeota	c__Halobacteria
RS_GCF_000306765.2	p__Halobacteriota	523841	Euryarchaeota	c__Halobacteria
RS_GCF_000337815.1	p__Halobacteriota	662479	Euryarchaeota	c__Halobacteria
RS_GCF_001469865.1	p__Halobacteriota	1544718	Euryarchaeota	c__Halobacteria
RS_GCF_009674605.1	p__Halobacteriota	2666140	Euryarchaeota	c__Halobacteria
RS_GCF_009674585.1	p__Halobacteriota	2666142	Euryarchaeota	c__Halobacteria
RS_GCF_009674625.1	p__Halobacteriota	2666143	Euryarchaeota	c__Halobacteria
RS_GCF_000336755.1	p__Halobacteriota	1230453	Euryarchaeota	c__Halobacteria
RS_GCF_000336955.1	p__Halobacteriota	1227460	Euryarchaeota	c__Halobacteria
RS_GCF_002906575.1	p__Halobacteriota	755307	Euryarchaeota	c__Halobacteria
RS_GCF_007004735.1	p__Halobacteriota	2565931	Euryarchaeota	c__Halobacteria
RS_GCF_009176545.1	p__Halobacteriota	1364937	Euryarchaeota	c__Halobacteria
RS_GCF_900110465.1	p__Halobacteriota	660520	Euryarchaeota	c__Halobacteria
RS_GCF_900114455.1	p__Halobacteriota	553466	Euryarchaeota	c__Halobacteria
RS_GCF_900103715.1	p__Halobacteriota	660521	Euryarchaeota	c__Halobacteria
RS_GCF_002844195.1	p__Halobacteriota	1985678	Euryarchaeota	c__Halobacteria
GB_GCA_004116405.1	p__Halobacteriota	2071624	Euryarchaeota	c__Halobacteria
RS_GCF_001469955.1	p__Halobacteriota	1514971	Euryarchaeota	c__Halobacteria
RS_GCF_003439925.1	p__Halobacteriota	2283527	Euryarchaeota	c__Halobacteria
RS_GCF_003336245.1	p__Halobacteriota	1126245	Euryarchaeota	c__Halobacteria
RS_GCF_003856835.1	p__Halobacteriota	660522	Euryarchaeota	c__Halobacteria
RS_GCF_003342675.1	p__Halobacteriota	1547898	Euryarchaeota	c__Halobacteria
RS_GCF_000427685.1	p__Halobacteriota	926690	Euryarchaeota	c__Halobacteria
RS_GCF_900107665.1	p__Halobacteriota	555874	Euryarchaeota	c__Halobacteria
RS_GCF_009762275.1	p__Halobacteriota	1816183	Euryarchaeota	c__Halobacteria
GB_GCA_000496195.1	p__Halobacteriota	1412872		c__Halobacteria
GB_GCA_000416085.1	p__Halobacteriota	1085028	Euryarchaeota	c__Halobacteria
GB_GCA_003021335.1	p__Halobacteriota	1919148	Euryarchaeota	c__Halobacteria
GB_GCA_001564135.1	p__Halobacteriota	1729450	Euryarchaeota	c__Halobacteria
GB_GCA_003551945.1	p__Halobacteriota	1954478	Euryarchaeota	c__Halobacteria
GB_GCA_003551265.1	p__Halobacteriota	1954478	Euryarchaeota	c__Halobacteria
RS_GCF_900100385.1	p__Halobacteriota	890420	Euryarchaeota	c__Halobacteria
GB_GCA_003021285.1	p__Halobacteriota	1919151	Euryarchaeota	c__Halobacteria
GB_GCA_003021015.1	p__Halobacteriota	1919174	Euryarchaeota	c__Halobacteria
GB_GCA_003022845.1	p__Halobacteriota	1919194	Euryarchaeota	c__Halobacteria
GB_GCA_003022725.1	p__Halobacteriota	1919203	Euryarchaeota	c__Halobacteria
GB_GCA_003022085.1	p__Halobacteriota	1919147	Euryarchaeota	c__Halobacteria
GB_GCA_004015825.1	p__Halobacteriota	2500550	Euryarchaeota	c__Halobacteria
RS_GCF_009831575.1	p__Halobacteriota	2692199	Euryarchaeota	c__Halobacteria
GB_GCA_003022745.1	p__Halobacteriota	1919210	Euryarchaeota	c__Halobacteria
GB_GCA_018609945.1	p__Halobacteriota	2497615	Euryarchaeota	c__Halobacteria
GB_GCA_003023485.1	p__Halobacteriota	1919195	Euryarchaeota	c__Halobacteria
GB_GCA_009789175.1	p__Halobacteriota	1710541	Euryarchaeota	c__Halobacteria
RS_GCF_009831455.1	p__Halobacteriota	1198300	Euryarchaeota	c__Halobacteria
RS_GCF_000337455.1	p__Halobacteriota	797114	Euryarchaeota	c__Halobacteria
RS_GCF_016065055.1	p__Halobacteriota	1198301	Euryarchaeota	c__Halobacteria
RS_GCF_013415885.1	p__Halobacteriota	869889	Euryarchaeota	c__Halobacteria
RS_GCF_013415905.1	p__Halobacteriota	869886	Euryarchaeota	c__Halobacteria
RS_GCF_004698125.1	p__Halobacteriota	2559572	Euryarchaeota	c__Halobacteria
GB_GCA_003023165.1	p__Halobacteriota	1919189	Euryarchaeota	c__Halobacteria
RS_GCF_003730195.1	p__Halobacteriota	1710538	Euryarchaeota	c__Halobacteria
GB_GCA_003021305.1	p__Halobacteriota	1919149	Euryarchaeota	c__Halobacteria
GB_GCA_003021655.1	p__Halobacteriota	1919176	Euryarchaeota	c__Halobacteria
GB_GCA_003023785.1	p__Halobacteriota	1919179	Euryarchaeota	c__Halobacteria
RS_GCF_000011085.1	p__Halobacteriota	272569	Euryarchaeota	c__Halobacteria
RS_GCF_001485575.1	p__Halobacteriota	1765055	Euryarchaeota	c__Halobacteria
GB_GCA_000336895.1	p__Halobacteriota	1230451	Euryarchaeota	c__Halobacteria
RS_GCF_014647415.1	p__Halobacteriota	932660	Euryarchaeota	c__Halobacteria
RS_GCF_000336635.1	p__Halobacteriota	1227453	Euryarchaeota	c__Halobacteria
RS_GCF_000223905.1	p__Halobacteriota	634497	Euryarchaeota	c__Halobacteria
RS_GCF_000336615.1	p__Halobacteriota	1227452	Euryarchaeota	c__Halobacteria
RS_GCF_008729015.1	p__Halobacteriota	1853684	Euryarchaeota	c__Halobacteria
RS_GCF_005406125.1	p__Halobacteriota	2509225	Euryarchaeota	c__Halobacteria
RS_GCF_000337775.1	p__Halobacteriota	662477	Euryarchaeota	c__Halobacteria
RS_GCF_001280425.1	p__Halobacteriota	1705562	Euryarchaeota	c__Halobacteria
RS_GCF_002844335.1	p__Halobacteriota	1932004	Euryarchaeota	c__Halobacteria
RS_GCF_010119195.1	p__Halobacteriota	1429914	Euryarchaeota	c__Halobacteria
GB_GCA_003020925.1	p__Halobacteriota	1919182	Euryarchaeota	c__Halobacteria
GB_GCA_003021755.1	p__Halobacteriota	1919164	Euryarchaeota	c__Halobacteria
RS_GCF_004681185.1	p__Halobacteriota	2562280	Euryarchaeota	c__Halobacteria
RS_GCF_010119205.1	p__Halobacteriota	1429915	Euryarchaeota	c__Halobacteria
RS_GCF_014647235.1	p__Halobacteriota	1427151	Euryarchaeota	c__Halobacteria
RS_GCF_000023965.1	p__Halobacteriota	485914	Euryarchaeota	c__Halobacteria
RS_GCF_000379085.1	p__Halobacteriota	1069082	Euryarchaeota	c__Halobacteria
RS_GCF_009617995.1	p__Halobacteriota	2610902	Euryarchaeota	c__Halobacteria
GB_GCA_003021685.1	p__Halobacteriota	1919173	Euryarchaeota	c__Halobacteria
RS_GCF_900114435.1	p__Halobacteriota	767519	Euryarchaeota	c__Halobacteria
RS_GCF_004944975.1	p__Halobacteriota	2559573	Euryarchaeota	c__Halobacteria
RS_GCF_900880625.1	p__Halobacteriota	1775544	Euryarchaeota	c__Halobacteria
RS_GCF_009690625.1	p__Halobacteriota	1380432	Euryarchaeota	c__Halobacteria
RS_GCF_013839425.1	p__Halobacteriota	2750670	Euryarchaeota	c__Halobacteria
RS_GCF_000023945.1	p__Halobacteriota	519442	Euryarchaeota	c__Halobacteria
RS_GCF_000470655.1	p__Halobacteriota	1033806	Euryarchaeota	c__Halobacteria
GB_GCA_003058365.1	p__Halobacteriota	1679096	Euryarchaeota	c__Halobacteria
GB_GCA_017094505.1	p__Halobacteriota	2841257	Euryarchaeota	c__Halobacteria
GB_GCA_017094525.1	p__Halobacteriota	2841257	Euryarchaeota	c__Halobacteria
GB_GCA_017094465.1	p__Halobacteriota	2841257	Euryarchaeota	c__Halobacteria
RS_GCF_004799665.1	p__Halobacteriota	1457250	Euryarchaeota	c__Halobacteria
RS_GCF_009741825.1	p__Halobacteriota	2668068	Euryarchaeota	c__Halobacteria
RS_GCF_004118325.1	p__Halobacteriota	2479928	Euryarchaeota	c__Halobacteria
RS_GCF_900102305.1	p__Halobacteriota	660518	Euryarchaeota	c__Halobacteria
RS_GCF_900110215.1	p__Halobacteriota	1367881	Euryarchaeota	c__Halobacteria
RS_GCF_001989615.1	p__Halobacteriota	1932360	Euryarchaeota	c__Halobacteria
GB_GCA_005049285.1	p__Halobacteriota	2932266	Euryarchaeota	c__Halobacteria
GB_GCA_003021105.1	p__Halobacteriota	1919168	Euryarchaeota	c__Halobacteria
GB_GCA_003022945.1	p__Halobacteriota	1919188	Euryarchaeota	c__Halobacteria
GB_GCA_003023535.1	p__Halobacteriota	1919193	Euryarchaeota	c__Halobacteria
GB_GCA_003020965.1	p__Halobacteriota	1919175	Euryarchaeota	c__Halobacteria
GB_GCA_018609665.1	p__Halobacteriota	2497615	Euryarchaeota	c__Halobacteria
GB_GCA_003021325.1	p__Halobacteriota	1919150	Euryarchaeota	c__Halobacteria
GB_GCA_003021005.1	p__Halobacteriota	1919171	Euryarchaeota	c__Halobacteria
GB_GCA_003021745.1	p__Halobacteriota	1919161	Euryarchaeota	c__Halobacteria
GB_GCA_003022815.1	p__Halobacteriota	1919199	Euryarchaeota	c__Halobacteria
GB_GCA_003022905.1	p__Halobacteriota	1919192	Euryarchaeota	c__Halobacteria
GB_GCA_007135435.1	p__Halobacteriota	2184060	Euryarchaeota	c__Halobacteria
RS_GCF_000591055.1	p__Halobacteriota	268739	Euryarchaeota	c__Halobacteria
RS_GCF_013839515.1	p__Halobacteriota	2750669	Euryarchaeota	c__Halobacteria
RS_GCF_005239135.1	p__Halobacteriota	2217661	Euryarchaeota	c__Halobacteria
GB_GCA_007121575.1	p__Halobacteriota	2184060	Euryarchaeota	c__Halobacteria
RS_GCF_000026045.1	p__Halobacteriota	348780	Euryarchaeota	c__Halobacteria
RS_GCF_013391105.1	p__Halobacteriota	1710540	Euryarchaeota	c__Halobacteria
RS_GCF_009741925.1	p__Halobacteriota	2668070	Euryarchaeota	c__Halobacteria
RS_GCF_013391635.1	p__Halobacteriota	1046043	Euryarchaeota	c__Halobacteria
RS_GCF_013391085.1	p__Halobacteriota	2747817	Euryarchaeota	c__Halobacteria
GB_GCA_007122455.1	p__Halobacteriota	2497615	Euryarchaeota	c__Halobacteria
RS_GCF_001950595.1	p__Halobacteriota	NA	NA	c__Halobacteria
RS_GCF_009184545.1	p__Halobacteriota	2212850	Euryarchaeota	c__Halobacteria
GB_GCA_003021785.1	p__Halobacteriota	1919157	Euryarchaeota	c__Halobacteria
GB_GCA_003021175.1	p__Halobacteriota	1919158	Euryarchaeota	c__Halobacteria
GB_GCA_003023185.1	p__Halobacteriota	1919190	Euryarchaeota	c__Halobacteria
GB_GCA_003020985.1	p__Halobacteriota	1919178	Euryarchaeota	c__Halobacteria
RS_GCF_007421925.1	p__Halobacteriota	2234134	Euryarchaeota	c__Halobacteria
GB_GCA_003022005.1	p__Halobacteriota	1919180	Euryarchaeota	c__Halobacteria
GB_GCA_003021975.1	p__Halobacteriota	1919181	Euryarchaeota	c__Halobacteria
RS_GCF_009791395.1	p__Halobacteriota	671145	Euryarchaeota	c__Halobacteria
RS_GCF_003862495.1	p__Halobacteriota	1785090	Euryarchaeota	c__Halobacteria
RS_GCF_000336695.1	p__Halobacteriota	931277	Euryarchaeota	c__Halobacteria
RS_GCF_000336715.1	p__Halobacteriota	1227457	Euryarchaeota	c__Halobacteria
RS_GCF_000755245.1	p__Halobacteriota	1264579	Euryarchaeota	c__Halobacteria
RS_GCF_000336675.1	p__Halobacteriota	1132509	Euryarchaeota	c__Halobacteria
RS_GCF_009900715.1	p__Halobacteriota	2162894	Euryarchaeota	c__Halobacteria
RS_GCF_000334895.1	p__Halobacteriota	1232219	Euryarchaeota	c__Halobacteria
GB_GCA_003022685.1	p__Halobacteriota	1919209	Euryarchaeota	c__Halobacteria
RS_GCF_000336915.1	p__Halobacteriota	1227455	Euryarchaeota	c__Halobacteria
RS_GCF_000336935.1	p__Halobacteriota	1227456	Euryarchaeota	c__Halobacteria
GB_GCA_003021045.1	p__Halobacteriota	1919177	Euryarchaeota	c__Halobacteria
GB_GCA_003021705.1	p__Halobacteriota	1919172	Euryarchaeota	c__Halobacteria
GB_GCA_003021725.1	p__Halobacteriota	1919162	Euryarchaeota	c__Halobacteria
GB_GCA_003021235.1	p__Halobacteriota	1919154	Euryarchaeota	c__Halobacteria
GB_GCA_003022925.1	p__Halobacteriota	1919186	Euryarchaeota	c__Halobacteria
RS_GCF_000337615.1	p__Halobacteriota	1227495	Euryarchaeota	c__Halobacteria
RS_GCF_000731985.1	p__Halobacteriota	222984	Euryarchaeota	c__Halobacteria
RS_GCF_000337175.1	p__Halobacteriota	1230459	Euryarchaeota	c__Halobacteria
RS_GCF_002494345.1	p__Halobacteriota	373386	Euryarchaeota	c__Halobacteria
RS_GCF_000337195.1	p__Halobacteriota	1227496	Euryarchaeota	c__Halobacteria
RS_GCF_005576615.1	p__Halobacteriota	88724	Euryarchaeota	c__Halobacteria
RS_GCF_002572525.1	p__Halobacteriota	1608465	Euryarchaeota	c__Halobacteria
RS_GCF_013456555.1	p__Halobacteriota	NA	NA	c__Halobacteria
RS_GCF_000230735.2	p__Halobacteriota	797303	Euryarchaeota	c__Halobacteria
RS_GCF_000337115.1	p__Halobacteriota	NA	NA	c__Halobacteria
GB_GCA_000690595.2	p__Halobacteriota	1416969	Euryarchaeota	c__Halobacteria
RS_GCF_001953745.1	p__Halobacteriota	301967	Euryarchaeota	c__Halobacteria
RS_GCF_900110865.1	p__Halobacteriota	1186196	Euryarchaeota	c__Halobacteria
RS_GCF_004217335.1	p__Halobacteriota	392421	Euryarchaeota	c__Halobacteria
RS_GCF_900111485.1	p__Halobacteriota	392421	Euryarchaeota	c__Halobacteria
RS_GCF_000337475.1	p__Halobacteriota	1230457	Euryarchaeota	c__Halobacteria
RS_GCF_005938085.1	p__Halobacteriota	2552943	Euryarchaeota	c__Halobacteria
RS_GCF_013402815.1	p__Halobacteriota	NA	NA	c__Halobacteria
RS_GCF_900110455.1	p__Halobacteriota	1202768	Euryarchaeota	c__Halobacteria
RS_GCF_000337735.1	p__Halobacteriota	1230460	Euryarchaeota	c__Halobacteria
RS_GCF_004799645.1	p__Halobacteriota	61858	Euryarchaeota	c__Halobacteria
RS_GCF_900156475.1	p__Halobacteriota	308853	Euryarchaeota	c__Halobacteria
RS_GCF_009392895.1	p__Halobacteriota	348826	Euryarchaeota	c__Halobacteria
GB_GCA_003670115.1	p__Halobacteriota	1702106	Euryarchaeota	c__Halobacteria
RS_GCF_009834785.1	p__Halobacteriota	2691917	Euryarchaeota	c__Halobacteria
RS_GCF_000383975.1	p__Halobacteriota	1114856	Euryarchaeota	c__Halobacteria
RS_GCF_900100335.1	p__Halobacteriota	1095776	Euryarchaeota	c__Halobacteria
RS_GCF_001971705.1	p__Halobacteriota	588898	Euryarchaeota	c__Halobacteria
RS_GCF_900108095.1	p__Halobacteriota	640943	Euryarchaeota	c__Halobacteria
RS_GCF_000337495.1	p__Halobacteriota	1227488	Euryarchaeota	c__Halobacteria
RS_GCF_003977755.1	p__Halobacteriota	2675099	Euryarchaeota	c__Halobacteria
RS_GCF_013342135.1	p__Halobacteriota	2741724	Euryarchaeota	c__Halobacteria
RS_GCF_000025325.1	p__Halobacteriota	543526	Euryarchaeota	c__Halobacteria
RS_GCF_017352155.1	p__Halobacteriota	NA	NA	c__Halobacteria
RS_GCF_000337215.1	p__Halobacteriota	1227499	Euryarchaeota	c__Halobacteria
RS_GCF_000337575.1	p__Halobacteriota	1227493	Euryarchaeota	c__Halobacteria
RS_GCF_001861355.1	p__Halobacteriota	1869245	Euryarchaeota	c__Halobacteria
RS_GCF_000337135.1	p__Halobacteriota	1227492	Euryarchaeota	c__Halobacteria
RS_GCF_000025625.1	p__Halobacteriota	547559	Euryarchaeota	c__Halobacteria
RS_GCF_000337535.1	p__Halobacteriota	1227491	Euryarchaeota	c__Halobacteria
RS_GCF_000337595.1	p__Halobacteriota	1230458	Euryarchaeota	c__Halobacteria
RS_GCF_000337555.1	p__Halobacteriota	29540	Euryarchaeota	c__Halobacteria
RS_GCF_002177135.1	p__Halobacteriota	253108	Euryarchaeota	c__Halobacteria
RS_GCF_011043775.1	p__Halobacteriota	1679093	Euryarchaeota	c__Halobacteria
RS_GCF_000226975.2	p__Halobacteriota	358396	Euryarchaeota	c__Halobacteria
RS_GCF_900112205.1	p__Halobacteriota	148448	Euryarchaeota	c__Halobacteria
RS_GCF_000337895.1	p__Halobacteriota	1227454	Euryarchaeota	c__Halobacteria
RS_GCF_000230715.2	p__Halobacteriota	797304	Euryarchaeota	c__Halobacteria
RS_GCF_900104065.1	p__Halobacteriota	1095778	Euryarchaeota	c__Halobacteria
RS_GCF_000455365.1	p__Halobacteriota	1293047	Euryarchaeota	c__Halobacteria
RS_GCF_000217715.1	p__Halobacteriota	797210	Euryarchaeota	c__Halobacteria
RS_GCF_003610195.1	p__Halobacteriota	148449	Euryarchaeota	c__Halobacteria
GB_GCA_001563805.1	p__Halobacteriota	1729458	Euryarchaeota	c__Halobacteria
RS_GCF_003430825.1	p__Halobacteriota	2044521	Euryarchaeota	c__Halobacteria
RS_GCF_002156705.1	p__Halobacteriota	745377	Euryarchaeota	c__Halobacteria
GB_GCA_001563885.1	p__Halobacteriota	1729459	Euryarchaeota	c__Halobacteria
RS_GCF_000455345.1	p__Halobacteriota	1293048	Euryarchaeota	c__Halobacteria
RS_GCF_003841465.1	p__Halobacteriota	1679083	Euryarchaeota	c__Halobacteria
RS_GCF_003841485.1	p__Halobacteriota	1679091	Euryarchaeota	c__Halobacteria
RS_GCF_003841505.1	p__Halobacteriota	1679083	Euryarchaeota	c__Halobacteria
RS_GCF_008245225.1	p__Halobacteriota	2448032	Euryarchaeota	c__Halobacteria
RS_GCF_006543045.1	p__Halobacteriota	2419781	Euryarchaeota	c__Halobacteria
RS_GCF_000328685.1	p__Halobacteriota	694430	Euryarchaeota	c__Halobacteria
RS_GCF_000337695.1	p__Halobacteriota	1227498	Euryarchaeota	c__Halobacteria
RS_GCF_000337675.1	p__Halobacteriota	1227497	Euryarchaeota	c__Halobacteria
GB_GCA_003559215.1	p__Halobacteriota	2093806	Euryarchaeota	c__Halobacteria
RS_GCF_008122205.1	p__Halobacteriota	2055836	Euryarchaeota	c__Halobacteria
RS_GCF_000691505.1	p__Halobacteriota	1495067	Euryarchaeota	c__Halobacteria
RS_GCF_900116205.1	p__Halobacteriota	619731	Euryarchaeota	c__Halobacteria
RS_GCF_000517625.1	p__Halobacteriota	797299	Euryarchaeota	c__Halobacteria
GB_GCA_001564275.1	p__Halobacteriota	1729462	Euryarchaeota	c__Halobacteria
GB_GCA_003552325.1	p__Halobacteriota	2093806	Euryarchaeota	c__Halobacteria
GB_GCA_017357105.1	p__Halobacteriota	NA	NA	c__Halobacteria
RS_GCF_003344565.1	p__Halobacteriota	2282654	Euryarchaeota	c__Halobacteria
RS_GCF_017357405.1	p__Halobacteriota	2817025	Euryarchaeota	c__Halobacteria
GB_GCA_001564115.1	p__Halobacteriota	1729464	Euryarchaeota	c__Halobacteria
GB_GCA_003552885.1	p__Halobacteriota	2093806	Euryarchaeota	c__Halobacteria
GB_GCA_001564255.1	p__Halobacteriota	1729461	Euryarchaeota	c__Halobacteria
RS_GCF_000328525.1	p__Halobacteriota	797302	Euryarchaeota	c__Halobacteria
RS_GCF_000337515.1	p__Halobacteriota	1227490	Euryarchaeota	c__Halobacteria
GB_GCA_007135505.1	p__Halobacteriota	1935978	Euryarchaeota	c__Halobacteria
GB_GCA_007119345.1	p__Halobacteriota	1935978	Euryarchaeota	c__Halobacteria
RS_GCF_011440375.1	p__Halobacteriota	2715753	Euryarchaeota	c__Halobacteria
RS_GCF_900103505.1	p__Halobacteriota	996166	Euryarchaeota	c__Halobacteria
GB_GCA_003023565.1	p__Halobacteriota	1919191	Euryarchaeota	c__Halobacteria
RS_GCF_003675875.1	p__Halobacteriota	2448456	Euryarchaeota	c__Halobacteria
GB_GCA_005954745.1	p__Halobacteriota	2583824	Euryarchaeota	c__Halobacteria
RS_GCF_003675855.1	p__Halobacteriota	1547897	Euryarchaeota	c__Halobacteria
RS_GCF_004785955.1	p__Halobacteriota	2528831	Euryarchaeota	c__Halobacteria
GB_GCA_017094485.1	p__Halobacteriota	2784880	Euryarchaeota	c__Halobacteria
RS_GCF_900215575.1	p__Halobacteriota	558529	Euryarchaeota	c__Halobacteria
GB_GCA_003022865.1	p__Halobacteriota	1919200	Euryarchaeota	c__Halobacteria
GB_GCA_003023195.1	p__Halobacteriota	1919187	Euryarchaeota	c__Halobacteria
RS_GCF_000403645.1	p__Halobacteriota	1333523	Euryarchaeota	c__Halobacteria
RS_GCF_001485535.1	p__Halobacteriota	1765057	Euryarchaeota	c__Halobacteria
RS_GCF_001488575.1	p__Halobacteriota	1407499	Euryarchaeota	c__Halobacteria
RS_GCF_009741975.1	p__Halobacteriota	2668074	Euryarchaeota	c__Halobacteria
RS_GCF_011734195.1	p__Halobacteriota	2715751	Euryarchaeota	c__Halobacteria
RS_GCF_009831555.1	p__Halobacteriota	2692200	Euryarchaeota	c__Halobacteria
RS_GCF_000230955.2	p__Halobacteriota	751944	Euryarchaeota	c__Halobacteria
RS_GCF_008124605.1	p__Halobacteriota	2597657	Euryarchaeota	c__Halobacteria
RS_GCF_900110535.1	p__Halobacteriota	355548	Euryarchaeota	c__Halobacteria
RS_GCF_000474235.1	p__Halobacteriota	1261545	Euryarchaeota	c__Halobacteria
RS_GCF_014647155.1	p__Halobacteriota	489913	Euryarchaeota	c__Halobacteria
RS_GCF_014647115.1	p__Halobacteriota	489911	Euryarchaeota	c__Halobacteria
RS_GCF_017874335.1	p__Halobacteriota	NA	NA	c__Halobacteria
RS_GCF_014647455.2	p__Halobacteriota	1193105	Euryarchaeota	c__Halobacteria
RS_GCF_014647475.1	p__Halobacteriota	1383812	Euryarchaeota	c__Halobacteria
RS_GCF_007833275.1	p__Halobacteriota	2599399	Euryarchaeota	c__Halobacteria
RS_GCF_001886955.1	p__Halobacteriota	1873524	Euryarchaeota	c__Halobacteria
GB_GCA_018334775.1	p__Halobacteriota	1980530	Euryarchaeota	c__Halobacteria
RS_GCF_001011115.1	p__Halobacteriota	1604004	Euryarchaeota	c__Halobacteria
GB_GCA_003021085.1	p__Halobacteriota	1919169	Euryarchaeota	c__Halobacteria
RS_GCF_003369835.1	p__Halobacteriota	660515	Euryarchaeota	c__Halobacteria
RS_GCF_010747475.1	p__Halobacteriota	2283638	Euryarchaeota	c__Halobacteria
RS_GCF_004087835.1	p__Halobacteriota	2505977	Euryarchaeota	c__Halobacteria
RS_GCF_004765815.2	p__Halobacteriota	1364935	Euryarchaeota	c__Halobacteria
GB_GCA_005239435.1	p__Halobacteriota	2558242	Euryarchaeota	c__Halobacteria
RS_GCF_004765785.1	p__Halobacteriota	1126238	Euryarchaeota	c__Halobacteria
RS_GCF_003382685.1	p__Halobacteriota	1710536	Euryarchaeota	c__Halobacteria
RS_GCF_004765805.1	p__Halobacteriota	1710537	Euryarchaeota	c__Halobacteria
GB_GCA_003023465.1	p__Halobacteriota	1919201	Euryarchaeota	c__Halobacteria
RS_GCF_004143485.2	p__Halobacteriota	1126242	Euryarchaeota	c__Halobacteria
RS_GCF_004765795.1	p__Halobacteriota	2505976	Euryarchaeota	c__Halobacteria
RS_GCF_008831545.1	p__Halobacteriota	2650975	Euryarchaeota	c__Halobacteria
RS_GCF_000376445.1	p__Halobacteriota	797209	Euryarchaeota	c__Halobacteria
RS_GCF_001625445.1	p__Halobacteriota	1679489	Euryarchaeota	c__Halobacteria
RS_GCF_000710615.1	p__Halobacteriota	1455608	Euryarchaeota	c__Halobacteria
RS_GCF_900156425.1	p__Halobacteriota	553468	Euryarchaeota	c__Halobacteria
GB_GCA_003298465.1	p__Halobacteriota	29295	Euryarchaeota	c__Halobacteria
RS_GCF_000196895.1	p__Halobacteriota	795797	Euryarchaeota	c__Halobacteria
RS_GCF_001593955.1	p__Halobacteriota	1008153	Euryarchaeota	c__Halobacteria
RS_GCF_003697815.1	p__Halobacteriota	2675002	Euryarchaeota	c__Halobacteria
GB_GCA_007128515.1	p__Halobacteriota	2497617	Euryarchaeota	c__Halobacteria
GB_GCA_007129135.1	p__Halobacteriota	2497617	Euryarchaeota	c__Halobacteria
GB_GCA_007122875.1	p__Halobacteriota	2018670	Euryarchaeota	c__Halobacteria
GB_GCA_007118975.1	p__Halobacteriota	1904752	Euryarchaeota	c__Halobacteria
GB_GCA_007123105.1	p__Halobacteriota	2018670	Euryarchaeota	c__Halobacteria
GB_GCA_007118075.1	p__Halobacteriota	1904752	Euryarchaeota	c__Halobacteria
GB_GCA_007118145.1	p__Halobacteriota	1904752	Euryarchaeota	c__Halobacteria
GB_GCA_002503845.1	p__Halobacteriota	1915765	Euryarchaeota	c__Halobacteria
GB_GCA_009889685.1	p__Halobacteriota	2675329	Euryarchaeota	c__Halobacteria
GB_GCA_009889625.1	p__Halobacteriota	2675330	Euryarchaeota	c__Halobacteria
GB_GCA_018609935.1	p__Halobacteriota	1904752	Euryarchaeota	c__Halobacteria
GB_GCA_001914405.1	p__Halobacteriota	1903181	Euryarchaeota	c__Methanonatronarchaeia
GB_GCA_003034855.1	p__Halobacteriota	2137776		c__Methanonatronarchaeia
RS_GCF_002153915.1	p__Halobacteriota	1927129	Euryarchaeota	c__Methanonatronarchaeia
GB_GCA_004212035.1	p__Halobacteriota	2099682	Euryarchaeota	c__Methanonatronarchaeia
GB_GCA_018263395.1	p__Halobacteriota	2687197	Euryarchaeota	c__Methanonatronarchaeia
RS_GCF_006546655.1	p__Halobacteriota	38026	Euryarchaeota	c__Methanosarcinia
RS_GCF_900100715.1	p__Halobacteriota	38026	Euryarchaeota	c__Methanosarcinia
RS_GCF_000504205.1	p__Halobacteriota	1090322	Euryarchaeota	c__Methanosarcinia
RS_GCF_017873415.1	p__Halobacteriota	38023	Euryarchaeota	c__Methanosarcinia
RS_GCF_900114835.1	p__Halobacteriota	487685	Euryarchaeota	c__Methanosarcinia
GB_GCA_016278385.1	p__Halobacteriota	1874737	Euryarchaeota	c__Methanosarcinia
GB_GCA_002507205.1	p__Halobacteriota	1915527	Euryarchaeota	c__Methanosarcinia
RS_GCF_002243045.1	p__Halobacteriota	1874706	Euryarchaeota	c__Methanosarcinia
GB_GCA_003565715.1	p__Halobacteriota	1945595	Euryarchaeota	c__Methanosarcinia
GB_GCA_002508635.1	p__Halobacteriota	1915526	Euryarchaeota	c__Methanosarcinia
RS_GCF_013388255.1	p__Halobacteriota	536044	Euryarchaeota	c__Methanosarcinia
RS_GCF_004745425.1	p__Halobacteriota	2052935	Euryarchaeota	c__Methanosarcinia
GB_GCA_016932675.1	p__Halobacteriota	1945595	Euryarchaeota	c__Methanosarcinia
GB_GCA_000306725.1	p__Halobacteriota	1094980	Euryarchaeota	c__Methanosarcinia
GB_GCA_016278365.1	p__Halobacteriota	1874737	Euryarchaeota	c__Methanosarcinia
GB_GCA_002501695.1	p__Halobacteriota	1915528	Euryarchaeota	c__Methanosarcinia
GB_GCA_001896725.1	p__Halobacteriota	1918501	Euryarchaeota	c__Methanosarcinia
GB_GCA_002067275.1	p__Halobacteriota	1811679	Euryarchaeota	c__Methanosarcinia
RS_GCF_000328665.1	p__Halobacteriota	867904	Euryarchaeota	c__Methanosarcinia
GB_GCA_002067265.1	p__Halobacteriota	1811678	Euryarchaeota	c__Methanosarcinia
GB_GCA_002508425.1	p__Halobacteriota	1915682	Euryarchaeota	c__Methanosarcinia
GB_GCA_014361205.1	p__Halobacteriota	2758717	Euryarchaeota	c__Methanosarcinia
RS_GCF_000025865.1	p__Halobacteriota	547558	Euryarchaeota	c__Methanosarcinia
RS_GCF_004137855.1	p__Halobacteriota	2138083	Euryarchaeota	c__Methanosarcinia
RS_GCF_001889405.1	p__Halobacteriota	2177	Euryarchaeota	c__Methanosarcinia
RS_GCF_002761295.1	p__Halobacteriota	39664	Euryarchaeota	c__Methanosarcinia
RS_GCF_003722075.1	p__Halobacteriota	2485783	Euryarchaeota	c__Methanosarcinia
RS_GCF_900215215.1	p__Halobacteriota	51203	Euryarchaeota	c__Methanosarcinia
RS_GCF_017874375.1	p__Halobacteriota	1431282	Euryarchaeota	c__Methanosarcinia
RS_GCF_000765475.1	p__Halobacteriota	2226	Euryarchaeota	c__Methanosarcinia
RS_GCF_900774055.1	p__Halobacteriota	1201011	Euryarchaeota	c__Methanosarcinia
RS_GCF_900111645.1	p__Halobacteriota	1353158	Euryarchaeota	c__Methanosarcinia
RS_GCF_000970325.1	p__Halobacteriota	1434104	Euryarchaeota	c__Methanosarcinia
RS_GCF_000013725.1	p__Halobacteriota	259564	Euryarchaeota	c__Methanosarcinia
GB_GCA_016926455.1	p__Halobacteriota	1945595	Euryarchaeota	c__Methanosarcinia
GB_GCA_016935475.1	p__Halobacteriota	1945595	Euryarchaeota	c__Methanosarcinia
RS_GCF_000217995.1	p__Halobacteriota	679901	Euryarchaeota	c__Methanosarcinia
GB_GCA_007127385.1	p__Halobacteriota	2004548	Euryarchaeota	c__Methanosarcinia
GB_GCA_003555325.1	p__Halobacteriota	1945595	Euryarchaeota	c__Methanosarcinia
RS_GCF_000196655.1	p__Halobacteriota	644295	Euryarchaeota	c__Methanosarcinia
GB_GCA_018609725.1	p__Halobacteriota	2837493	Euryarchaeota	c__Methanosarcinia
GB_GCA_012329085.1	p__Halobacteriota	2250255	Euryarchaeota	c__Methanosarcinia
RS_GCF_000195895.1	p__Halobacteriota	NA	NA	c__Methanosarcinia
RS_GCF_000970025.1	p__Halobacteriota	1434108	Euryarchaeota	c__Methanosarcinia
RS_GCF_000969905.1	p__Halobacteriota	1434123	Euryarchaeota	c__Methanosarcinia
RS_GCF_000970305.1	p__Halobacteriota	1434107	Euryarchaeota	c__Methanosarcinia
GB_GCA_013331275.1	p__Halobacteriota	2213	Euryarchaeota	c__Methanosarcinia
RS_GCF_002287235.1	p__Halobacteriota	1036679	Euryarchaeota	c__Methanosarcinia
GB_GCA_002505485.1	p__Halobacteriota	1915593	Euryarchaeota	c__Methanosarcinia
GB_GCA_002496565.1	p__Halobacteriota	1915574	Euryarchaeota	c__Methanosarcinia
RS_GCF_000969885.1	p__Halobacteriota	523844	Euryarchaeota	c__Methanosarcinia
RS_GCF_001304615.2	p__Halobacteriota	1715806	Euryarchaeota	c__Methanosarcinia
GB_GCA_002499445.1	p__Halobacteriota	1915575	Euryarchaeota	c__Methanosarcinia
GB_GCA_002509325.1	p__Halobacteriota	1915588	Euryarchaeota	c__Methanosarcinia
RS_GCF_004099695.1	p__Halobacteriota	2507075	Euryarchaeota	c__Methanosarcinia
GB_GCA_001714685.2	p__Halobacteriota	1882735	Euryarchaeota	c__Methanosarcinia
GB_GCA_017883485.1	p__Halobacteriota	2213	Euryarchaeota	c__Methanosarcinia
GB_GCA_003157235.1	p__Halobacteriota	2213	Euryarchaeota	c__Methanosarcinia
GB_GCA_003164755.1	p__Halobacteriota	2213	Euryarchaeota	c__Methanosarcinia
RS_GCF_000970205.1	p__Halobacteriota	213585	Euryarchaeota	c__Methanosarcinia
GB_GCA_013330315.1	p__Halobacteriota	2213	Euryarchaeota	c__Methanosarcinia
RS_GCF_000970285.1	p__Halobacteriota	1434110	Euryarchaeota	c__Methanosarcinia
GB_GCA_013331265.1	p__Halobacteriota	2213	Euryarchaeota	c__Methanosarcinia
RS_GCF_000007345.1	p__Halobacteriota	188937	Euryarchaeota	c__Methanosarcinia
RS_GCF_000970085.1	p__Halobacteriota	1434120	Euryarchaeota	c__Methanosarcinia
RS_GCF_000970265.1	p__Halobacteriota	1434111	Euryarchaeota	c__Methanosarcinia
RS_GCF_000979455.1	p__Halobacteriota	1483599	Euryarchaeota	c__Methanosarcinia
RS_GCF_000969965.1	p__Halobacteriota	1434103	Euryarchaeota	c__Methanosarcinia
GB_GCA_013329415.1	p__Halobacteriota	1945595	Euryarchaeota	c__Methanosarcinia
GB_GCA_016841265.1	p__Halobacteriota	2026739	Euryarchaeota	c__Methanosarcinia
RS_GCF_000970045.1	p__Halobacteriota	1434100	Euryarchaeota	c__Methanosarcinia
GB_GCA_016841625.1	p__Halobacteriota	2026739	Euryarchaeota	c__Methanosarcinia
GB_GCA_009783635.1	p__Halobacteriota	2022468	Euryarchaeota	c__Methanosarcinia
GB_GCA_009784005.1	p__Halobacteriota	2022468	Euryarchaeota	c__Methanosarcinia
RS_GCF_004363215.1	p__Halobacteriota	91560	Euryarchaeota	c__Methanosarcinia
GB_GCA_009776675.1	p__Halobacteriota	2022468	Euryarchaeota	c__Methanosarcinia
GB_GCA_012518265.1	p__Halobacteriota	1945595	Euryarchaeota	c__Methanosarcinia
GB_GCA_017613335.1	p__Halobacteriota	1945595	Euryarchaeota	c__Methanosarcinia
GB_GCA_018899795.1	p__Halobacteriota	2026739	Euryarchaeota	c__Methanosarcinia
GB_GCA_018900975.1	p__Halobacteriota	2026739	Euryarchaeota	c__Methanosarcinia
GB_GCA_902386115.1	p__Halobacteriota	115547		c__Methanosarcinia
GB_GCA_012026835.1	p__Halobacteriota	2032688	Euryarchaeota	c__Methanosarcinia
GB_GCA_902386205.1	p__Halobacteriota	115547		c__Methanosarcinia
RS_GCF_900196725.1	p__Halobacteriota	1392998	Euryarchaeota	c__Methanosarcinia
GB_GCA_902386135.1	p__Halobacteriota	115547		c__Methanosarcinia
RS_GCF_000685155.1	p__Halobacteriota	1392998	Euryarchaeota	c__Methanosarcinia
GB_GCA_902386085.1	p__Halobacteriota	115547		c__Methanosarcinia
RS_GCF_002487355.1	p__Halobacteriota	2035255	Euryarchaeota	c__Methanosarcinia
GB_GCA_902384525.1	p__Halobacteriota	115547		c__Methanosarcinia
GB_GCA_012026795.1	p__Halobacteriota	2032688	Euryarchaeota	c__Methanosarcinia
GB_GCA_905339155.1	p__Halobacteriota	2250255	Euryarchaeota	c__Methanosarcinia
GB_GCA_003104905.1	p__Halobacteriota	2072416	Euryarchaeota	c__Methanosarcinia
GB_GCA_902386255.1	p__Halobacteriota	115547		c__Methanosarcinia
GB_GCA_002839545.1	p__Halobacteriota	2013824	Euryarchaeota	c__Methanosarcinia
GB_GCA_014859785.1	p__Halobacteriota	2072416	Euryarchaeota	c__Methanosarcinia
GB_GCA_013331375.1	p__Halobacteriota	2072416	Euryarchaeota	c__Methanosarcinia
GB_GCA_905067535.1	p__Halobacteriota	2608793	Euryarchaeota	c__Methanosarcinia
GB_GCA_905067555.1	p__Halobacteriota	2608793	Euryarchaeota	c__Methanosarcinia
GB_GCA_004193545.1	p__Halobacteriota	2608793	Euryarchaeota	c__Methanosarcinia
GB_GCA_004212095.1	p__Halobacteriota	2250255	Euryarchaeota	c__Methanosarcinia
GB_GCA_012910725.1	p__Halobacteriota	2766897	Euryarchaeota	c__Methanosarcinia
GB_GCA_002254825.2	p__Halobacteriota	1978124	Euryarchaeota	c__Methanosarcinia
GB_GCA_905171695.1	p__Halobacteriota	2691037	Euryarchaeota	c__Methanosarcinia
GB_GCA_009649835.1	p__Halobacteriota	2056317	Euryarchaeota	c__Methanosarcinia
GB_GCA_014237145.1	p__Halobacteriota	2056317	Euryarchaeota	c__Methanosarcinia
GB_GCA_013330355.1	p__Halobacteriota	2250255	Euryarchaeota	c__Methanosarcinia
GB_GCA_013374385.1	p__Halobacteriota	2056317	Euryarchaeota	c__Methanosarcinia
GB_GCA_014859725.1	p__Halobacteriota	2250255	Euryarchaeota	c__Methanosarcinia
GB_GCA_002926195.1	p__Halobacteriota	1968520	Euryarchaeota	c__Methanosarcinia
GB_GCA_003194445.1	p__Halobacteriota	2056317	Euryarchaeota	c__Methanosarcinia
GB_GCA_003661105.1	p__Halobacteriota	2250255	Euryarchaeota	c__Methanosarcinia
GB_GCA_013572355.1	p__Halobacteriota	2056317	Euryarchaeota	c__Methanosarcinia
GB_GCA_002503595.1	p__Halobacteriota	1915703	Euryarchaeota	c__Methanosarcinia
GB_GCA_002506015.1	p__Halobacteriota	1915704	Euryarchaeota	c__Methanosarcinia
GB_GCA_003601535.1	p__Halobacteriota	2056317	Euryarchaeota	c__Methanosarcinia
GB_GCA_004211975.1	p__Halobacteriota	2250255	Euryarchaeota	c__Methanosarcinia
GB_GCA_012961645.1	p__Halobacteriota	2250255	Euryarchaeota	c__Methanosarcinia
GB_GCA_002010075.1	p__Halobacteriota	1935140	Euryarchaeota	c__Methanosarcinia
GB_GCA_003661015.1	p__Halobacteriota	2250255	Euryarchaeota	c__Methanosarcinia
RS_GCF_000711905.1	p__Halobacteriota	1122233	Euryarchaeota	c__Methanosarcinia
GB_GCA_002505805.1	p__Halobacteriota	1915564	Euryarchaeota	c__Methanosarcinia
GB_GCA_017994055.1	p__Halobacteriota	90426	Euryarchaeota	c__Methanosarcinia
GB_GCA_002256595.1	p__Halobacteriota	1917472	Euryarchaeota	c__Methanosarcinia
GB_GCA_018052825.1	p__Halobacteriota	90426	Euryarchaeota	c__Methanosarcinia
GB_GCA_002067705.1	p__Halobacteriota	1811689	Euryarchaeota	c__Methanosarcinia
GB_GCA_011391755.1	p__Halobacteriota	90426	Euryarchaeota	c__Methanosarcinia
GB_GCA_016927055.1	p__Halobacteriota	2595067	Euryarchaeota	c__Methanosarcinia
RS_GCF_000204415.1	p__Halobacteriota	990316	Euryarchaeota	c__Methanosarcinia
GB_GCA_011620785.1	p__Halobacteriota	90426	Euryarchaeota	c__Methanosarcinia
GB_GCA_016706325.1	p__Halobacteriota	90426	Euryarchaeota	c__Methanosarcinia
GB_GCA_903871465.1	p__Halobacteriota	183757	Euryarchaeota	c__Methanosarcinia
GB_GCA_902385025.1	p__Halobacteriota	115547		c__Methanosarcinia
GB_GCA_003857025.1	p__Halobacteriota	90426	Euryarchaeota	c__Methanosarcinia
GB_GCA_002067755.1	p__Halobacteriota	1811684	Euryarchaeota	c__Methanosarcinia
GB_GCA_012798025.1	p__Halobacteriota	90426	Euryarchaeota	c__Methanosarcinia
GB_GCA_002067365.1	p__Halobacteriota	1811688	Euryarchaeota	c__Methanosarcinia
GB_GCA_013178225.1	p__Halobacteriota	2595067	Euryarchaeota	c__Methanosarcinia
GB_GCA_002506335.1	p__Halobacteriota	1915555	Euryarchaeota	c__Methanosarcinia
GB_GCA_003162615.1	p__Halobacteriota	90426	Euryarchaeota	c__Methanosarcinia
RS_GCF_000014945.1	p__Halobacteriota	349307	Euryarchaeota	c__Methanosarcinia
GB_GCA_002067795.1	p__Halobacteriota	1811685	Euryarchaeota	c__Methanosarcinia
GB_GCA_013415595.1	p__Halobacteriota	2250255	Euryarchaeota	c__Methanosarcinia
GB_GCA_016927425.1	p__Halobacteriota	2595067	Euryarchaeota	c__Methanosarcinia
RS_GCF_000235565.1	p__Halobacteriota	1110509	Euryarchaeota	c__Methanosarcinia
GB_GCA_001602645.1	p__Halobacteriota	1674798	Euryarchaeota	c__Methanosarcinia
GB_GCA_002506535.1	p__Halobacteriota	301375	Euryarchaeota	c__Methanosarcinia
GB_GCA_002502785.1	p__Halobacteriota	301375	Euryarchaeota	c__Methanosarcinia
GB_GCA_013329455.1	p__Halobacteriota	2595067	Euryarchaeota	c__Methanosarcinia
GB_GCA_001509375.1	p__Halobacteriota	301375	Euryarchaeota	c__Methanosarcinia
GB_GCA_002501765.1	p__Halobacteriota	1915556	Euryarchaeota	c__Methanosarcinia
GB_GCA_003139855.1	p__Halobacteriota	2026739	Euryarchaeota	c__Bog-38
GB_GCA_003158275.1	p__Halobacteriota	2026739	Euryarchaeota	c__Bog-38
GB_GCA_003162175.1	p__Halobacteriota	2026739	Euryarchaeota	c__Bog-38
GB_GCA_015661395.1	p__Halobacteriota	2268195	Euryarchaeota	c__Bog-38
GB_GCA_003170935.1	p__Halobacteriota	2026739	Euryarchaeota	c__Bog-38
GB_GCA_015660915.1	p__Halobacteriota	2268195	Euryarchaeota	c__Bog-38
RS_GCF_000011005.1	p__Halobacteriota	304371	Euryarchaeota	c__Methanocellia
RS_GCF_000251105.1	p__Halobacteriota	1041930	Euryarchaeota	c__Methanocellia
RS_GCF_000063445.1	p__Halobacteriota	351160	Euryarchaeota	c__Methanocellia
GB_GCA_002067315.1	p__Halobacteriota	1811677	Euryarchaeota	c__Methanocellia
GB_GCA_002495885.1	p__Halobacteriota	1915626	Euryarchaeota	c__UBA148
GB_GCA_013415795.1	p__Halobacteriota	2666334	Euryarchaeota	c__UBA148
GB_GCA_011049045.1	p__Halobacteriota	2268195	Euryarchaeota	c__Syntropharchaeia
GB_GCA_016928455.1	p__Halobacteriota	2268195	Euryarchaeota	c__Syntropharchaeia
GB_GCA_016930255.1	p__Halobacteriota	2268195	Euryarchaeota	c__Syntropharchaeia
GB_GCA_016649585.1	p__Halobacteriota	2250255	Euryarchaeota	c__Syntropharchaeia
GB_GCA_014061035.1	p__Halobacteriota	2056316	Euryarchaeota	c__Syntropharchaeia
GB_GCA_004212135.1	p__Halobacteriota	2491082	Euryarchaeota	c__Syntropharchaeia
GB_GCA_014859735.1	p__Halobacteriota	2056316	Euryarchaeota	c__Syntropharchaeia
GB_GCA_017883965.1	p__Halobacteriota	2056316	Euryarchaeota	c__Syntropharchaeia
GB_GCA_013139985.1	p__Halobacteriota	2056316	Euryarchaeota	c__Syntropharchaeia
GB_GCA_013180565.1	p__Halobacteriota	2081356	Euryarchaeota	c__Syntropharchaeia
GB_GCA_009903405.1	p__Halobacteriota	2081360	Euryarchaeota	c__Syntropharchaeia
GB_GCA_003336485.1	p__Halobacteriota	2056316	Euryarchaeota	c__Syntropharchaeia
GB_GCA_003160755.1	p__Halobacteriota	2184052	Euryarchaeota	c__Syntropharchaeia
GB_GCA_013180605.1	p__Halobacteriota	2081359	Euryarchaeota	c__Syntropharchaeia
GB_GCA_003601795.1	p__Halobacteriota	2056316	Euryarchaeota	c__Syntropharchaeia
GB_GCA_003661125.1	p__Halobacteriota	2250255	Euryarchaeota	c__Syntropharchaeia
GB_GCA_003194425.1	p__Halobacteriota	2056316	Euryarchaeota	c__Syntropharchaeia
GB_GCA_009618475.1	p__Halobacteriota	2250255	Euryarchaeota	c__Syntropharchaeia
GB_GCA_016782355.1	p__Halobacteriota	2056870	Euryarchaeota	c__Syntropharchaeia
GB_GCA_013180585.1	p__Halobacteriota	2081358	Euryarchaeota	c__Syntropharchaeia
GB_GCA_013374505.1	p__Halobacteriota	2056316	Euryarchaeota	c__Syntropharchaeia
GB_GCA_003194435.1	p__Halobacteriota	2056316	Euryarchaeota	c__Syntropharchaeia
GB_GCA_003661185.1	p__Halobacteriota	2971454	Euryarchaeota	c__Syntropharchaeia
GB_GCA_001766815.1	p__Halobacteriota	1838285	Euryarchaeota	c__Syntropharchaeia
GB_GCA_001766825.1	p__Halobacteriota	1839936	Euryarchaeota	c__Syntropharchaeia
GB_GCA_016207465.1	p__Halobacteriota	2026739	Euryarchaeota	c__Syntropharchaeia
GB_GCA_002011235.1	p__Halobacteriota	1934984	Euryarchaeota	c__Archaeoglobi
GB_GCA_003662985.1	p__Halobacteriota	2250258	Euryarchaeota	c__Archaeoglobi
GB_GCA_017656505.1	p__Halobacteriota	1872626	Euryarchaeota	c__Archaeoglobi
GB_GCA_002010195.1	p__Halobacteriota	1934989	Euryarchaeota	c__Archaeoglobi
GB_GCA_002494625.1	p__Halobacteriota	1915567	Euryarchaeota	c__Archaeoglobi
RS_GCF_000385565.1	p__Halobacteriota	387631	Euryarchaeota	c__Archaeoglobi
GB_GCA_002011215.1	p__Halobacteriota	1934981	Euryarchaeota	c__Archaeoglobi
GB_GCA_002010045.1	p__Halobacteriota	1934979	Euryarchaeota	c__Archaeoglobi
GB_GCA_002010215.1	p__Halobacteriota	1934994	Euryarchaeota	c__Archaeoglobi
RS_GCF_000194625.1	p__Halobacteriota	693661	Euryarchaeota	c__Archaeoglobi
GB_GCA_003663055.1	p__Halobacteriota	2250258	Euryarchaeota	c__Archaeoglobi
GB_GCA_003978865.1	p__Halobacteriota	1872626	Euryarchaeota	c__Archaeoglobi
GB_GCA_015520485.1	p__Halobacteriota	2511821	Euryarchaeota	c__Archaeoglobi
GB_GCA_011333375.1	p__Halobacteriota	NA	NA	c__Archaeoglobi
GB_GCA_017656475.1	p__Halobacteriota	1872626	Euryarchaeota	c__Archaeoglobi
RS_GCF_000008665.1	p__Halobacteriota	224325	Euryarchaeota	c__Archaeoglobi
GB_GCA_002507545.1	p__Halobacteriota	1915565	Euryarchaeota	c__Archaeoglobi
RS_GCF_016757965.1	p__Halobacteriota	2798580	Euryarchaeota	c__Archaeoglobi
GB_GCA_011048195.1	p__Halobacteriota	NA	NA	c__Archaeoglobi
GB_GCA_011605865.1	p__Halobacteriota	2250258	Euryarchaeota	c__Archaeoglobi
GB_GCA_011367245.1	p__Halobacteriota	NA	NA	c__Archaeoglobi
GB_GCA_004347865.1	p__Halobacteriota	2250530	Euryarchaeota	c__Archaeoglobi
GB_GCA_011361745.1	p__Halobacteriota	NA	NA	c__Archaeoglobi
GB_GCA_002010285.1	p__Halobacteriota	1934998	Euryarchaeota	c__Archaeoglobi
GB_GCA_003662995.1	p__Halobacteriota	2250258	Euryarchaeota	c__Archaeoglobi
RS_GCF_000025285.1	p__Halobacteriota	572546	Euryarchaeota	c__Archaeoglobi
GB_GCA_003663025.1	p__Halobacteriota	2250258	Euryarchaeota	c__Archaeoglobi
GB_GCA_015523335.1	p__Halobacteriota	2511821	Euryarchaeota	c__Archaeoglobi
GB_GCA_000789255.1	p__Halobacteriota	565033	Euryarchaeota	c__Archaeoglobi
GB_GCA_015163485.1	p__Halobacteriota	565033	Euryarchaeota	c__Archaeoglobi
GB_GCA_002494725.1	p__Halobacteriota	1915571	Euryarchaeota	c__Archaeoglobi
GB_GCA_015522195.1	p__Halobacteriota	2614232	Euryarchaeota	c__Archaeoglobi
RS_GCF_001006045.1	p__Halobacteriota	113653	Euryarchaeota	c__Archaeoglobi
GB_GCA_015523645.1	p__Halobacteriota	2614232	Euryarchaeota	c__Archaeoglobi
GB_GCA_011357905.1	p__Halobacteriota	NA	NA	c__Archaeoglobi
RS_GCF_000025505.1	p__Halobacteriota	589924	Euryarchaeota	c__Archaeoglobi
GB_GCA_015520115.1	p__Halobacteriota	2614230	Euryarchaeota	c__Archaeoglobi
GB_GCA_015523665.1	p__Halobacteriota	2614230	Euryarchaeota	c__Archaeoglobi
GB_GCA_002010305.1	p__Halobacteriota	1935016	Euryarchaeota	c__Archaeoglobi
GB_GCA_015523685.1	p__Halobacteriota	2511821	Euryarchaeota	c__Archaeoglobi
GB_GCA_002011165.1	p__Halobacteriota	NA	NA	c__Archaeoglobi
GB_GCA_014361165.1	p__Halobacteriota	2250530	Euryarchaeota	c__Archaeoglobi
GB_GCA_004212085.1	p__Halobacteriota	2491085	Euryarchaeota	c__Methanoliparia
GB_GCA_902158735.1	p__Halobacteriota	2588691	Euryarchaeota	c__Methanoliparia
GB_GCA_902158745.1	p__Halobacteriota	2588692	Euryarchaeota	c__Methanoliparia
GB_GCA_004212075.1	p__Halobacteriota	2491083	Euryarchaeota	c__Methanoliparia
GB_GCA_013329575.1	p__Halobacteriota	2670410	Euryarchaeota	c__Methanoliparia
GB_GCA_002839605.1	p__Halobacteriota	2013819	Euryarchaeota	c__Methanomicrobia
GB_GCA_013331015.1	p__Halobacteriota	2052170	Euryarchaeota	c__Methanomicrobia
GB_GCA_002508495.1	p__Halobacteriota	1915547	Euryarchaeota	c__Methanomicrobia
GB_GCA_012798365.1	p__Halobacteriota	2184052	Euryarchaeota	c__Methanomicrobia
RS_GCF_000327485.1	p__Halobacteriota	593750	Euryarchaeota	c__Methanomicrobia
GB_GCA_002835825.1	p__Halobacteriota	2052170	Euryarchaeota	c__Methanomicrobia
GB_GCA_002502245.1	p__Halobacteriota	1915543	Euryarchaeota	c__Methanomicrobia
GB_GCA_003157895.1	p__Halobacteriota	2052170	Euryarchaeota	c__Methanomicrobia
GB_GCA_002497485.1	p__Halobacteriota	1915548	Euryarchaeota	c__Methanomicrobia
GB_GCA_002067035.1	p__Halobacteriota	1811680	Euryarchaeota	c__Methanomicrobia
GB_GCA_002495055.1	p__Halobacteriota	1915545	Euryarchaeota	c__Methanomicrobia
GB_GCA_003154335.1	p__Halobacteriota	2052170	Euryarchaeota	c__Methanomicrobia
GB_GCA_002495065.1	p__Halobacteriota	1915553	Euryarchaeota	c__Methanomicrobia
GB_GCA_015660885.1	p__Halobacteriota	2485498	Euryarchaeota	c__Methanomicrobia
GB_GCA_003141335.1	p__Halobacteriota	2052170	Euryarchaeota	c__Methanomicrobia
GB_GCA_002839675.1	p__Halobacteriota	2013817	Euryarchaeota	c__Methanomicrobia
GB_GCA_903832665.1	p__Halobacteriota	183760	Euryarchaeota	c__Methanomicrobia
RS_GCF_000017625.1	p__Halobacteriota	456442	Euryarchaeota	c__Methanomicrobia
GB_GCA_002502735.1	p__Halobacteriota	1915554	Euryarchaeota	c__Methanomicrobia
GB_GCA_003170075.1	p__Halobacteriota	2052170	Euryarchaeota	c__Methanomicrobia
GB_GCA_003136075.1	p__Halobacteriota	2052170	Euryarchaeota	c__Methanomicrobia
GB_GCA_015660965.1	p__Halobacteriota	2485498	Euryarchaeota	c__Methanomicrobia
GB_GCA_903900025.1	p__Halobacteriota	183760	Euryarchaeota	c__Methanomicrobia
GB_GCA_002067895.1	p__Halobacteriota	1811682	Euryarchaeota	c__Methanomicrobia
GB_GCA_002067095.1	p__Halobacteriota	1811721	Euryarchaeota	c__Methanomicrobia
GB_GCA_002501965.1	p__Halobacteriota	1915521	Euryarchaeota	c__Methanomicrobia
GB_GCA_018263335.1	p__Halobacteriota	2268143	Euryarchaeota	c__Methanomicrobia
GB_GCA_013331225.1	p__Halobacteriota	2268143	Euryarchaeota	c__Methanomicrobia
GB_GCA_002506105.1	p__Halobacteriota	1915519	Euryarchaeota	c__Methanomicrobia
GB_GCA_018262855.1	p__Halobacteriota	2268143	Euryarchaeota	c__Methanomicrobia
GB_GCA_002509495.1	p__Halobacteriota	1915524	Euryarchaeota	c__Methanomicrobia
GB_GCA_002499905.1	p__Halobacteriota	1915520	Euryarchaeota	c__Methanomicrobia
GB_GCA_013415575.1	p__Halobacteriota	2184052	Euryarchaeota	c__Methanomicrobia
GB_GCA_013415565.1	p__Halobacteriota	2184052	Euryarchaeota	c__Methanomicrobia
GB_GCA_016699325.1	p__Halobacteriota	2268143	Euryarchaeota	c__Methanomicrobia
GB_GCA_002068435.1	p__Halobacteriota	1852879	Euryarchaeota	c__Methanomicrobia
GB_GCA_012516785.1	p__Halobacteriota	2184052	Euryarchaeota	c__Methanomicrobia
GB_GCA_013331415.1	p__Halobacteriota	2485498	Euryarchaeota	c__Methanomicrobia
GB_GCA_002509485.1	p__Halobacteriota	1915525	Euryarchaeota	c__Methanomicrobia
GB_GCA_018432765.1	p__Halobacteriota	2485498	Euryarchaeota	c__Methanomicrobia
GB_GCA_001412335.1	p__Halobacteriota	1735327	Euryarchaeota	c__Methanomicrobia
GB_GCA_002503825.1	p__Halobacteriota	1915694	Euryarchaeota	c__Methanomicrobia
RS_GCF_017873855.1	p__Halobacteriota	547055	Euryarchaeota	c__Methanomicrobia
GB_GCA_903819595.1	p__Halobacteriota	183760	Euryarchaeota	c__Methanomicrobia
GB_GCA_903828975.1	p__Halobacteriota	183760	Euryarchaeota	c__Methanomicrobia
RS_GCF_000013445.1	p__Halobacteriota	323259	Euryarchaeota	c__Methanomicrobia
GB_GCA_012520015.1	p__Halobacteriota	2184052	Euryarchaeota	c__Methanomicrobia
GB_GCA_019263745.1	p__Halobacteriota	2203	Euryarchaeota	c__Methanomicrobia
RS_GCF_003173335.1	p__Halobacteriota	1277351	Euryarchaeota	c__Methanomicrobia
GB_GCA_012729535.1	p__Halobacteriota	2184052	Euryarchaeota	c__Methanomicrobia
RS_GCF_003173355.1	p__Halobacteriota	668570	Euryarchaeota	c__Methanomicrobia
GB_GCA_003251955.1	p__Halobacteriota	2203	Euryarchaeota	c__Methanomicrobia
GB_GCA_009779205.1	p__Halobacteriota	2026739	Euryarchaeota	c__Methanomicrobia
GB_GCA_016926505.1	p__Halobacteriota	2813030	Euryarchaeota	c__Methanomicrobia
GB_GCA_903926075.1	p__Halobacteriota	183760	Euryarchaeota	c__Methanomicrobia
GB_GCA_013331215.1	p__Halobacteriota	2485498	Euryarchaeota	c__Methanomicrobia
GB_GCA_017883495.1	p__Halobacteriota	2184052	Euryarchaeota	c__Methanomicrobia
GB_GCA_002495225.1	p__Halobacteriota	1915693	Euryarchaeota	c__Methanomicrobia
GB_GCA_012728895.1	p__Halobacteriota	45200	Euryarchaeota	c__Methanomicrobia
GB_GCA_004332335.1	p__Halobacteriota	2576309	Euryarchaeota	c__Methanomicrobia
RS_GCF_000021965.1	p__Halobacteriota	521011	Euryarchaeota	c__Methanomicrobia
GB_GCA_001315965.1	p__Halobacteriota	1293042	Euryarchaeota	c__Methanomicrobia
RS_GCF_900095385.1	p__Halobacteriota	118126	Euryarchaeota	c__Methanomicrobia
GB_GCA_012511245.1	p__Halobacteriota	2184052	Euryarchaeota	c__Methanomicrobia
RS_GCF_017874195.1	p__Halobacteriota	NA	NA	c__Methanomicrobia
RS_GCF_000015825.1	p__Halobacteriota	368407	Euryarchaeota	c__Methanomicrobia
RS_GCF_000691865.1	p__Halobacteriota	1495314	Euryarchaeota	c__Methanomicrobia
RS_GCF_001017125.1	p__Halobacteriota	1550566	Euryarchaeota	c__Methanomicrobia
RS_GCF_001602375.1	p__Halobacteriota	528314	Euryarchaeota	c__Methanomicrobia
GB_GCA_002839575.1	p__Halobacteriota	2013822	Euryarchaeota	c__Methanomicrobia
GB_GCA_002498065.1	p__Halobacteriota	1915494	Euryarchaeota	c__Methanomicrobia
GB_GCA_018433835.1	p__Halobacteriota	90427	Euryarchaeota	c__Methanomicrobia
GB_GCA_016841955.1	p__Halobacteriota	2026739	Euryarchaeota	c__Methanomicrobia
GB_GCA_002503885.1	p__Halobacteriota	2198	Euryarchaeota	c__Methanomicrobia
GB_GCA_002839645.1	p__Halobacteriota	2013818	Euryarchaeota	c__Methanomicrobia
GB_GCA_016841385.1	p__Halobacteriota	2026739	Euryarchaeota	c__Methanomicrobia
GB_GCA_002506585.1	p__Halobacteriota	1915511	Euryarchaeota	c__Methanomicrobia
GB_GCA_002508705.1	p__Halobacteriota	1915505	Euryarchaeota	c__Methanomicrobia
GB_GCA_002501655.1	p__Halobacteriota	1915497	Euryarchaeota	c__Methanomicrobia
GB_GCA_001896715.1	p__Halobacteriota	1918499	Euryarchaeota	c__Methanomicrobia
GB_GCA_019136335.1	p__Halobacteriota	2184052	Euryarchaeota	c__Methanomicrobia
GB_GCA_002499455.1	p__Halobacteriota	1915513	Euryarchaeota	c__Methanomicrobia
GB_GCA_012510295.1	p__Halobacteriota	2184052	Euryarchaeota	c__Methanomicrobia
GB_GCA_012521035.1	p__Halobacteriota	2184052	Euryarchaeota	c__Methanomicrobia
GB_GCA_012510335.1	p__Halobacteriota	2184052	Euryarchaeota	c__Methanomicrobia
RS_GCF_000304355.2	p__Halobacteriota	1201294	Euryarchaeota	c__Methanomicrobia
GB_GCA_001512375.1	p__Halobacteriota	1671625	Euryarchaeota	c__Methanomicrobia
GB_GCA_012797575.1	p__Halobacteriota	2184052	Euryarchaeota	c__Methanomicrobia
RS_GCF_001571405.1	p__Halobacteriota	2200	Euryarchaeota	c__Methanomicrobia
GB_GCA_002497965.1	p__Halobacteriota	1915692	Euryarchaeota	c__Methanomicrobia
GB_GCA_002503105.1	p__Halobacteriota	1915690	Euryarchaeota	c__Methanomicrobia
RS_GCF_004102725.1	p__Halobacteriota	1550565	Euryarchaeota	c__Methanomicrobia
GB_GCA_002503135.1	p__Halobacteriota	1915691	Euryarchaeota	c__Methanomicrobia
RS_GCF_000711215.1	p__Halobacteriota	694440	Euryarchaeota	c__Methanomicrobia
GB_GCA_017412625.1	p__Halobacteriota	2052684	Euryarchaeota	c__Methanomicrobia
GB_GCA_017553245.1	p__Halobacteriota	2052684	Euryarchaeota	c__Methanomicrobia
GB_GCA_016937345.1	p__Halobacteriota	2716262	Euryarchaeota	c__Methanomicrobia
RS_GCF_017875315.1	p__Halobacteriota	2817839	Euryarchaeota	c__Methanomicrobia
RS_GCF_000147875.1	p__Halobacteriota	679926	Euryarchaeota	c__Methanomicrobia
RS_GCF_000784355.1	p__Halobacteriota	230356	Euryarchaeota	c__Methanomicrobia
GB_GCA_016928355.1	p__Halobacteriota	2716262	Euryarchaeota	c__Methanomicrobia
RS_GCF_000243255.1	p__Halobacteriota	937775	Euryarchaeota	c__Methanomicrobia
RS_GCF_001315945.1	p__Halobacteriota	1293041	Euryarchaeota	c__Methanomicrobia
RS_GCF_009914725.1	p__Halobacteriota	2599926	Euryarchaeota	c__Methanomicrobia
GB_GCA_012523385.1	p__Halobacteriota	2184052	Euryarchaeota	c__Methanomicrobia
GB_GCA_011045995.1	p__Halobacteriota	90427	Euryarchaeota	c__Methanomicrobia
GB_GCA_016841485.1	p__Halobacteriota	2026739	Euryarchaeota	c__Methanomicrobia
GB_GCA_018687785.1	p__Halobacteriota	1789227	Euryarchaeota	c__Methanomicrobia
GB_GCA_011048835.1	p__Halobacteriota	90427	Euryarchaeota	c__Methanomicrobia
GB_GCA_016841665.1	p__Halobacteriota	2026739	Euryarchaeota	c__Methanomicrobia
GB_GCA_001412355.1	p__Halobacteriota	1735326	Euryarchaeota	c__Methanomicrobia
GB_GCA_016926855.1	p__Halobacteriota	2716262	Euryarchaeota	c__Methanomicrobia
GB_GCA_013415665.1	p__Halobacteriota	2184052	Euryarchaeota	c__Methanomicrobia
GB_GCA_015660865.1	p__Halobacteriota	2184052	Euryarchaeota	c__Methanomicrobia
RS_GCF_000275865.1	p__Halobacteriota	28892	Euryarchaeota	c__Methanomicrobia
RS_GCF_013377755.1	p__Halobacteriota	81417	Euryarchaeota	c__Methanomicrobia
RS_GCF_004297185.1	p__Halobacteriota	2052832	Euryarchaeota	c__Methanomicrobia
RS_GCF_001571385.1	p__Halobacteriota	488124	Euryarchaeota	c__Methanomicrobia
GB_GCA_002498315.1	p__Halobacteriota	1915514	Euryarchaeota	c__Methanomicrobia
RS_GCF_017875325.1	p__Halobacteriota	2817849	Euryarchaeota	c__Methanomicrobia
GB_GCA_017387505.1	p__Halobacteriota	2058474	Euryarchaeota	c__Methanomicrobia
GB_GCA_017408885.1	p__Halobacteriota	2058474	Euryarchaeota	c__Methanomicrobia
GB_GCA_015063085.1	p__Halobacteriota	2193	Euryarchaeota	c__Methanomicrobia
GB_GCA_017555685.1	p__Halobacteriota	2058474	Euryarchaeota	c__Methanomicrobia
GB_GCA_017399555.1	p__Halobacteriota	2058474	Euryarchaeota	c__Methanomicrobia
GB_GCA_017622255.1	p__Halobacteriota	2058474	Euryarchaeota	c__Methanomicrobia
GB_GCA_018065685.1	p__Halobacteriota	2058474	Euryarchaeota	c__Methanomicrobia
RS_GCF_000015765.1	p__Halobacteriota	410358	Euryarchaeota	c__Methanomicrobia
GB_GCA_003315675.1	p__Halobacteriota	2006183	Euryarchaeota	c__Methanomicrobia
GB_GCA_002498375.1	p__Halobacteriota	1915492	Euryarchaeota	c__Methanomicrobia
GB_GCA_002287215.1	p__Halobacteriota	2193	Euryarchaeota	c__Methanomicrobia
GB_GCA_002506085.1	p__Halobacteriota	1915628	Euryarchaeota	c__Methanomicrobia
GB_GCA_001940805.1	p__Halobacteriota	1930022	Euryarchaeota	c__Methanomicrobia
GB_GCA_018883755.1	p__Halobacteriota	2838695	Euryarchaeota	c__Methanomicrobia
GB_GCA_002496395.1	p__Halobacteriota	1915629	Euryarchaeota	c__Methanomicrobia
GB_GCA_013329165.1	p__Halobacteriota	2004547	Euryarchaeota	c__Methanomicrobia
GB_GCA_003838065.1	p__Halobacteriota	2293855	Euryarchaeota	c__Methanomicrobia
GB_GCA_003838185.1	p__Halobacteriota	2293854	Euryarchaeota	c__Methanomicrobia
GB_GCA_007130455.1	p__Halobacteriota	2004547	Euryarchaeota	c__Methanomicrobia
RS_GCF_018132105.1	p__Halobacteriota	156457	Euryarchaeota	c__Methanomicrobia
GB_GCA_002499705.1	p__Thermoplasmatota	1915984	Candidatus Thermoplasmatota	c__Poseidoniia
GB_GCA_902520595.1	p__Thermoplasmatota	274854	Candidatus Thermoplasmatota	c__Poseidoniia
GB_GCA_002170315.2	p__Thermoplasmatota	1986698	Euryarchaeota	c__Poseidoniia
GB_GCA_009937025.1	p__Thermoplasmatota	2026739	Euryarchaeota	c__Poseidoniia
GB_GCA_018662825.1	p__Thermoplasmatota	2026739	Euryarchaeota	c__Poseidoniia
GB_GCA_905182715.1	p__Thermoplasmatota	274854	Candidatus Thermoplasmatota	c__Poseidoniia
GB_GCA_905182725.1	p__Thermoplasmatota	274854	Candidatus Thermoplasmatota	c__Poseidoniia
GB_GCA_905182635.1	p__Thermoplasmatota	274854	Candidatus Thermoplasmatota	c__Poseidoniia
GB_GCA_002506275.1	p__Thermoplasmatota	1915867	Candidatus Thermoplasmatota	c__Poseidoniia
GB_GCA_018691345.1	p__Thermoplasmatota	2026739	Euryarchaeota	c__Poseidoniia
GB_GCA_003602605.1	p__Thermoplasmatota	2163009	Candidatus Thermoplasmatota	c__Poseidoniia
GB_GCA_018701175.1	p__Thermoplasmatota	2026739	Euryarchaeota	c__Poseidoniia
GB_GCA_002687075.1	p__Thermoplasmatota	2026739	Euryarchaeota	c__Poseidoniia
GB_GCA_002499545.1	p__Thermoplasmatota	1915980	Candidatus Thermoplasmatota	c__Poseidoniia
GB_GCA_002502605.1	p__Thermoplasmatota	1915866	Candidatus Thermoplasmatota	c__Poseidoniia
GB_GCA_003602645.1	p__Thermoplasmatota	2163009	Candidatus Thermoplasmatota	c__Poseidoniia
GB_GCA_002495535.1	p__Thermoplasmatota	1915885	Candidatus Thermoplasmatota	c__Poseidoniia
GB_GCA_013329255.1	p__Thermoplasmatota	2666346	Candidatus Thermoplasmatota	c__Poseidoniia
GB_GCA_905181785.1	p__Thermoplasmatota	274854	Candidatus Thermoplasmatota	c__Poseidoniia
GB_GCA_905182125.1	p__Thermoplasmatota	274854	Candidatus Thermoplasmatota	c__Poseidoniia
GB_GCA_000246735.1	p__Thermoplasmatota	274854	Candidatus Thermoplasmatota	c__Poseidoniia
GB_GCA_009887095.1	p__Thermoplasmatota	2163009	Candidatus Thermoplasmatota	c__Poseidoniia
GB_GCA_013330285.1	p__Thermoplasmatota	2666346	Candidatus Thermoplasmatota	c__Poseidoniia
GB_GCA_002499015.1	p__Thermoplasmatota	1915855	Candidatus Thermoplasmatota	c__Poseidoniia
GB_GCA_905182185.1	p__Thermoplasmatota	274854	Candidatus Thermoplasmatota	c__Poseidoniia
GB_GCA_009937205.1	p__Thermoplasmatota	2026739	Euryarchaeota	c__Poseidoniia
GB_GCA_012959845.1	p__Thermoplasmatota	2163009	Candidatus Thermoplasmatota	c__Poseidoniia
GB_GCA_018650105.1	p__Thermoplasmatota	2026739	Euryarchaeota	c__Poseidoniia
GB_GCA_013329355.1	p__Thermoplasmatota	2666346	Candidatus Thermoplasmatota	c__Poseidoniia
GB_GCA_013329865.1	p__Thermoplasmatota	2666346	Candidatus Thermoplasmatota	c__Poseidoniia
GB_GCA_002506025.1	p__Thermoplasmatota	1915792	Candidatus Thermoplasmatota	c__Poseidoniia
GB_GCA_002505355.1	p__Thermoplasmatota	1915853	Candidatus Thermoplasmatota	c__Poseidoniia
GB_GCA_002496955.1	p__Thermoplasmatota	1915803	Candidatus Thermoplasmatota	c__Poseidoniia
GB_GCA_013329295.1	p__Thermoplasmatota	2666346	Candidatus Thermoplasmatota	c__Poseidoniia
GB_GCA_002495945.1	p__Thermoplasmatota	1915805	Candidatus Thermoplasmatota	c__Poseidoniia
GB_GCA_011526375.1	p__Thermoplasmatota	2026739	Euryarchaeota	c__Poseidoniia
GB_GCA_009887195.1	p__Thermoplasmatota	2163009	Candidatus Thermoplasmatota	c__Poseidoniia
GB_GCA_018659375.1	p__Thermoplasmatota	2026739	Euryarchaeota	c__Poseidoniia
GB_GCA_002726395.1	p__Thermoplasmatota	2026739	Euryarchaeota	c__Poseidoniia
GB_GCA_002688825.1	p__Thermoplasmatota	2026739	Euryarchaeota	c__Poseidoniia
GB_GCA_013329925.1	p__Thermoplasmatota	2666346	Candidatus Thermoplasmatota	c__Poseidoniia
GB_GCA_002172355.2	p__Thermoplasmatota	1986685	Euryarchaeota	c__Poseidoniia
GB_GCA_002697705.1	p__Thermoplasmatota	2026739	Euryarchaeota	c__Poseidoniia
GB_GCA_003602575.1	p__Thermoplasmatota	2163009	Candidatus Thermoplasmatota	c__Poseidoniia
GB_GCA_018667575.1	p__Thermoplasmatota	2026739	Euryarchaeota	c__Poseidoniia
GB_GCA_002702945.1	p__Thermoplasmatota	2026739	Euryarchaeota	c__Poseidoniia
GB_GCA_002727485.1	p__Thermoplasmatota	2026739	Euryarchaeota	c__Poseidoniia
GB_GCA_002729095.1	p__Thermoplasmatota	2026739	Euryarchaeota	c__Poseidoniia
GB_GCA_002694525.1	p__Thermoplasmatota	2026739	Euryarchaeota	c__Poseidoniia
GB_GCA_002722695.1	p__Thermoplasmatota	2026739	Euryarchaeota	c__Poseidoniia
GB_GCA_902625885.1	p__Thermoplasmatota	274854	Candidatus Thermoplasmatota	c__Poseidoniia
GB_GCA_002497765.1	p__Thermoplasmatota	1915898	Candidatus Thermoplasmatota	c__Poseidoniia
GB_GCA_002725275.1	p__Thermoplasmatota	2026739	Euryarchaeota	c__Poseidoniia
GB_GCA_002704515.1	p__Thermoplasmatota	2026739	Euryarchaeota	c__Poseidoniia
GB_GCA_013330155.1	p__Thermoplasmatota	2666344	Candidatus Thermoplasmatota	c__Poseidoniia
GB_GCA_002714305.1	p__Thermoplasmatota	2026739	Euryarchaeota	c__Poseidoniia
GB_GCA_002502295.1	p__Thermoplasmatota	1915940	Candidatus Thermoplasmatota	c__Poseidoniia
GB_GCA_002495645.1	p__Thermoplasmatota	1915927	Candidatus Thermoplasmatota	c__Poseidoniia
GB_GCA_002689105.1	p__Thermoplasmatota	2026801	Verrucomicrobia	c__Poseidoniia
GB_GCA_002728035.1	p__Thermoplasmatota	2026739	Euryarchaeota	c__Poseidoniia
GB_GCA_016779705.1	p__Thermoplasmatota	2666344	Candidatus Thermoplasmatota	c__Poseidoniia
GB_GCA_003602485.1	p__Thermoplasmatota	2163009	Candidatus Thermoplasmatota	c__Poseidoniia
GB_GCA_016778305.1	p__Thermoplasmatota	2666344	Candidatus Thermoplasmatota	c__Poseidoniia
GB_GCA_002494645.1	p__Thermoplasmatota	1915864	Candidatus Thermoplasmatota	c__Poseidoniia
GB_GCA_003602475.1	p__Thermoplasmatota	2163009	Candidatus Thermoplasmatota	c__Poseidoniia
GB_GCA_011524855.1	p__Thermoplasmatota	2026739	Euryarchaeota	c__Poseidoniia
GB_GCA_002505405.1	p__Thermoplasmatota	1915863	Candidatus Thermoplasmatota	c__Poseidoniia
GB_GCA_018662715.1	p__Thermoplasmatota	2026739	Euryarchaeota	c__Poseidoniia
GB_GCA_002726495.1	p__Thermoplasmatota	2026739	Euryarchaeota	c__Poseidoniia
GB_GCA_002692685.1	p__Thermoplasmatota	2026785	Proteobacteria	c__Poseidoniia
GB_GCA_012270265.1	p__Thermoplasmatota	2163009	Candidatus Thermoplasmatota	c__Poseidoniia
GB_GCA_018623995.1	p__Thermoplasmatota	2026739	Euryarchaeota	c__Poseidoniia
GB_GCA_013330015.1	p__Thermoplasmatota	2666346	Candidatus Thermoplasmatota	c__Poseidoniia
GB_GCA_002722615.1	p__Thermoplasmatota	2026739	Euryarchaeota	c__Poseidoniia
GB_GCA_013911465.1	p__Thermoplasmatota	2163009	Candidatus Thermoplasmatota	c__Poseidoniia
GB_GCA_002502215.1	p__Thermoplasmatota	1915799	Candidatus Thermoplasmatota	c__Poseidoniia
GB_GCA_002698145.1	p__Thermoplasmatota	2026739	Euryarchaeota	c__Poseidoniia
GB_GCA_002706065.1	p__Thermoplasmatota	2026739	Euryarchaeota	c__Poseidoniia
GB_GCA_002499195.1	p__Thermoplasmatota	1915890	Candidatus Thermoplasmatota	c__Poseidoniia
GB_GCA_002719815.1	p__Thermoplasmatota	2026739	Euryarchaeota	c__Poseidoniia
GB_GCA_002726845.1	p__Thermoplasmatota	2026739	Euryarchaeota	c__Poseidoniia
GB_GCA_009887135.1	p__Thermoplasmatota	2163009	Candidatus Thermoplasmatota	c__Poseidoniia
GB_GCA_016777125.1	p__Thermoplasmatota	2666346	Candidatus Thermoplasmatota	c__Poseidoniia
GB_GCA_018645535.1	p__Thermoplasmatota	2026739	Euryarchaeota	c__Poseidoniia
GB_GCA_003602665.1	p__Thermoplasmatota	2163009	Candidatus Thermoplasmatota	c__Poseidoniia
GB_GCA_018666575.1	p__Thermoplasmatota	2026739	Euryarchaeota	c__Poseidoniia
GB_GCA_002171315.2	p__Thermoplasmatota	1986683	Euryarchaeota	c__Poseidoniia
GB_GCA_002496635.1	p__Thermoplasmatota	1915974	Candidatus Thermoplasmatota	c__Poseidoniia
GB_GCA_002496845.1	p__Thermoplasmatota	1915902	Candidatus Thermoplasmatota	c__Poseidoniia
GB_GCA_002723635.1	p__Thermoplasmatota	2026739	Euryarchaeota	c__Poseidoniia
GB_GCA_003602635.1	p__Thermoplasmatota	2163009	Candidatus Thermoplasmatota	c__Poseidoniia
GB_GCA_002694585.1	p__Thermoplasmatota	2026739	Euryarchaeota	c__Poseidoniia
GB_GCA_002722135.1	p__Thermoplasmatota	2026739	Euryarchaeota	c__Poseidoniia
GB_GCA_002731395.1	p__Thermoplasmatota	2026739	Euryarchaeota	c__Poseidoniia
GB_GCA_013330765.1	p__Thermoplasmatota	2666346	Candidatus Thermoplasmatota	c__Poseidoniia
GB_GCA_013330925.1	p__Thermoplasmatota	2666346	Candidatus Thermoplasmatota	c__Poseidoniia
GB_GCA_002718195.1	p__Thermoplasmatota	2026739	Euryarchaeota	c__Poseidoniia
GB_GCA_002498185.1	p__Thermoplasmatota	1915780	Candidatus Thermoplasmatota	c__Poseidoniia
GB_GCA_002727695.1	p__Thermoplasmatota	2026739	Euryarchaeota	c__Poseidoniia
GB_GCA_002709705.1	p__Thermoplasmatota	2026739	Euryarchaeota	c__Poseidoniia
GB_GCA_002710205.1	p__Thermoplasmatota	2026739	Euryarchaeota	c__Poseidoniia
GB_GCA_002715725.1	p__Thermoplasmatota	2026739	Euryarchaeota	c__Poseidoniia
GB_GCA_902563095.1	p__Thermoplasmatota	274854	Candidatus Thermoplasmatota	c__Poseidoniia
GB_GCA_002506705.1	p__Thermoplasmatota	1915928	Candidatus Thermoplasmatota	c__Poseidoniia
GB_GCA_011525095.1	p__Thermoplasmatota	2026739	Euryarchaeota	c__Poseidoniia
GB_GCA_011522915.1	p__Thermoplasmatota	2026739	Euryarchaeota	c__Poseidoniia
GB_GCA_002720115.1	p__Thermoplasmatota	2026739	Euryarchaeota	c__Poseidoniia
GB_GCA_002689565.1	p__Thermoplasmatota	2026739	Euryarchaeota	c__Poseidoniia
GB_GCA_002694245.1	p__Thermoplasmatota	2026739	Euryarchaeota	c__Poseidoniia
GB_GCA_002507425.1	p__Thermoplasmatota	1915916	Candidatus Thermoplasmatota	c__Poseidoniia
GB_GCA_002710015.1	p__Thermoplasmatota	2026739	Euryarchaeota	c__Poseidoniia
GB_GCA_003602415.1	p__Thermoplasmatota	2163009	Candidatus Thermoplasmatota	c__Poseidoniia
GB_GCA_002689345.1	p__Thermoplasmatota	2026739	Euryarchaeota	c__Poseidoniia
GB_GCA_002701145.1	p__Thermoplasmatota	2026739	Euryarchaeota	c__Poseidoniia
GB_GCA_902605365.1	p__Thermoplasmatota	274854	Candidatus Thermoplasmatota	c__Poseidoniia
GB_GCA_018650165.1	p__Thermoplasmatota	2026739	Euryarchaeota	c__Poseidoniia
GB_GCA_003602535.1	p__Thermoplasmatota	2163009	Candidatus Thermoplasmatota	c__Poseidoniia
GB_GCA_009936765.1	p__Thermoplasmatota	2026739	Euryarchaeota	c__Poseidoniia
GB_GCA_002707335.2	p__Thermoplasmatota	2026739	Euryarchaeota	c__Poseidoniia
GB_GCA_002727515.1	p__Thermoplasmatota	2026739	Euryarchaeota	c__Poseidoniia
GB_GCA_002706615.1	p__Thermoplasmatota	2026739	Euryarchaeota	c__Poseidoniia
GB_GCA_004195515.1	p__Thermoplasmatota	2026739	Euryarchaeota	c__Poseidoniia
GB_GCA_002699425.1	p__Thermoplasmatota	2026739	Euryarchaeota	c__Poseidoniia
GB_GCA_002719395.1	p__Thermoplasmatota	2026739	Euryarchaeota	c__Poseidoniia
GB_GCA_905181715.1	p__Thermoplasmatota	274854	Candidatus Thermoplasmatota	c__Poseidoniia
GB_GCA_002505935.1	p__Thermoplasmatota	1915850	Candidatus Thermoplasmatota	c__Poseidoniia
GB_GCA_002719475.1	p__Thermoplasmatota	2026739	Euryarchaeota	c__Poseidoniia
GB_GCA_012959275.1	p__Thermoplasmatota	2163009	Candidatus Thermoplasmatota	c__Poseidoniia
GB_GCA_014240385.1	p__Thermoplasmatota	2026739	Euryarchaeota	c__Poseidoniia
GB_GCA_004195635.1	p__Thermoplasmatota	2026739	Euryarchaeota	c__Poseidoniia
GB_GCA_018649825.1	p__Thermoplasmatota	2026739	Euryarchaeota	c__Poseidoniia
GB_GCA_002503395.1	p__Thermoplasmatota	1915951	Candidatus Thermoplasmatota	c__Poseidoniia
GB_GCA_002498205.1	p__Thermoplasmatota	1915947	Candidatus Thermoplasmatota	c__Poseidoniia
GB_GCA_002696315.1	p__Thermoplasmatota	2026739	Euryarchaeota	c__Poseidoniia
GB_GCA_002692465.1	p__Thermoplasmatota	2026739	Euryarchaeota	c__Poseidoniia
GB_GCA_002720275.1	p__Thermoplasmatota	2026739	Euryarchaeota	c__Poseidoniia
GB_GCA_002720095.2	p__Thermoplasmatota	2026739	Euryarchaeota	c__Poseidoniia
GB_GCA_002699515.1	p__Thermoplasmatota	2026739	Euryarchaeota	c__Poseidoniia
GB_GCA_001629255.1	p__Thermoplasmatota	1811659	Candidatus Thermoplasmatota	c__Poseidoniia
GB_GCA_902601345.1	p__Thermoplasmatota	274854	Candidatus Thermoplasmatota	c__Poseidoniia
GB_GCA_001629235.1	p__Thermoplasmatota	1811660	Candidatus Thermoplasmatota	c__Poseidoniia
GB_GCA_902625325.1	p__Thermoplasmatota	274854	Candidatus Thermoplasmatota	c__Poseidoniia
GB_GCA_001628485.1	p__Thermoplasmatota	1811651	Candidatus Thermoplasmatota	c__Poseidoniia
GB_GCA_902573015.1	p__Thermoplasmatota	274854	Candidatus Thermoplasmatota	c__Poseidoniia
GB_GCA_902573085.1	p__Thermoplasmatota	274854	Candidatus Thermoplasmatota	c__Poseidoniia
GB_GCA_002697065.1	p__Thermoplasmatota	2026739	Euryarchaeota	c__Poseidoniia
GB_GCA_002730445.1	p__Thermoplasmatota	2026739	Euryarchaeota	c__Poseidoniia
GB_GCA_003602515.1	p__Thermoplasmatota	2163009	Candidatus Thermoplasmatota	c__Poseidoniia
GB_GCA_002723045.1	p__Thermoplasmatota	2026739	Euryarchaeota	c__Poseidoniia
GB_GCA_002457155.1	p__Thermoplasmatota	2007296	Candidatus Thermoplasmatota	c__Poseidoniia
GB_GCA_002683155.1	p__Thermoplasmatota	2026739	Euryarchaeota	c__Poseidoniia
GB_GCA_004195615.1	p__Thermoplasmatota	2026739	Euryarchaeota	c__Poseidoniia
GB_GCA_014239955.1	p__Thermoplasmatota	2026739	Euryarchaeota	c__Poseidoniia
GB_GCA_002172185.1	p__Thermoplasmatota	1986688	Euryarchaeota	c__Poseidoniia
GB_GCA_002720055.1	p__Thermoplasmatota	2026739	Euryarchaeota	c__Poseidoniia
GB_GCA_002713185.1	p__Thermoplasmatota	2026739	Euryarchaeota	c__Poseidoniia
GB_GCA_002506755.1	p__Thermoplasmatota	1915892	Candidatus Thermoplasmatota	c__Poseidoniia
GB_GCA_902573115.1	p__Thermoplasmatota	274854	Candidatus Thermoplasmatota	c__Poseidoniia
GB_GCA_002716085.1	p__Thermoplasmatota	2026739	Euryarchaeota	c__Poseidoniia
GB_GCA_002718695.1	p__Thermoplasmatota	2026739	Euryarchaeota	c__Poseidoniia
GB_GCA_002725315.1	p__Thermoplasmatota	2026739	Euryarchaeota	c__Poseidoniia
GB_GCA_002728565.1	p__Thermoplasmatota	2026739	Euryarchaeota	c__Poseidoniia
GB_GCA_002722735.1	p__Thermoplasmatota	2026739	Euryarchaeota	c__Poseidoniia
GB_GCA_001629205.1	p__Thermoplasmatota	1811655	Candidatus Thermoplasmatota	c__Poseidoniia
GB_GCA_002496485.1	p__Thermoplasmatota	1915878	Candidatus Thermoplasmatota	c__Poseidoniia
GB_GCA_002712575.1	p__Thermoplasmatota	2026739	Euryarchaeota	c__Poseidoniia
GB_GCA_002719615.1	p__Thermoplasmatota	2026739	Euryarchaeota	c__Poseidoniia
GB_GCA_003602595.1	p__Thermoplasmatota	2163009	Candidatus Thermoplasmatota	c__Poseidoniia
GB_GCA_002172375.1	p__Thermoplasmatota	1986684	Euryarchaeota	c__Poseidoniia
GB_GCA_002731195.1	p__Thermoplasmatota	2026739	Euryarchaeota	c__Poseidoniia
GB_GCA_002457145.1	p__Thermoplasmatota	2007299	Candidatus Thermoplasmatota	c__Poseidoniia
GB_GCA_002503285.1	p__Thermoplasmatota	1915935	Candidatus Thermoplasmatota	c__Poseidoniia
GB_GCA_905182515.1	p__Thermoplasmatota	274854	Candidatus Thermoplasmatota	c__Poseidoniia
GB_GCA_002499325.1	p__Thermoplasmatota	1915919	Candidatus Thermoplasmatota	c__Poseidoniia
GB_GCA_002501805.1	p__Thermoplasmatota	1915893	Candidatus Thermoplasmatota	c__Poseidoniia
GB_GCA_002502095.1	p__Thermoplasmatota	1915965	Candidatus Thermoplasmatota	c__Poseidoniia
GB_GCA_002499865.1	p__Thermoplasmatota	1915796	Candidatus Thermoplasmatota	c__Poseidoniia
GB_GCA_002499345.1	p__Thermoplasmatota	1915816	Candidatus Thermoplasmatota	c__Poseidoniia
GB_GCA_002506825.1	p__Thermoplasmatota	1915783	Candidatus Thermoplasmatota	c__Poseidoniia
GB_GCA_002496725.1	p__Thermoplasmatota	1915827	Candidatus Thermoplasmatota	c__Poseidoniia
GB_GCA_002501605.1	p__Thermoplasmatota	1915871	Candidatus Thermoplasmatota	c__Poseidoniia
GB_GCA_002505775.1	p__Thermoplasmatota	1915806	Candidatus Thermoplasmatota	c__Poseidoniia
GB_GCA_002730095.1	p__Thermoplasmatota	2026739	Euryarchaeota	c__Poseidoniia
GB_GCA_002498925.1	p__Thermoplasmatota	1915819	Candidatus Thermoplasmatota	c__Poseidoniia
GB_GCA_002718995.2	p__Thermoplasmatota	2026739	Euryarchaeota	c__Poseidoniia
GB_GCA_002504435.1	p__Thermoplasmatota	1915886	Candidatus Thermoplasmatota	c__Poseidoniia
GB_GCA_002497985.1	p__Thermoplasmatota	1915882	Candidatus Thermoplasmatota	c__Poseidoniia
GB_GCA_002726275.1	p__Thermoplasmatota	2026739	Euryarchaeota	c__Poseidoniia
GB_GCA_002457605.1	p__Thermoplasmatota	2007295	Candidatus Thermoplasmatota	c__Poseidoniia
GB_GCA_002505325.1	p__Thermoplasmatota	1915969	Candidatus Thermoplasmatota	c__Poseidoniia
GB_GCA_002495735.1	p__Thermoplasmatota	1915920	Candidatus Thermoplasmatota	c__Poseidoniia
GB_GCA_004195715.1	p__Thermoplasmatota	2026739	Euryarchaeota	c__Poseidoniia
GB_GCA_014240285.1	p__Thermoplasmatota	2026739	Euryarchaeota	c__Poseidoniia
GB_GCA_002501885.1	p__Thermoplasmatota	1915845	Candidatus Thermoplasmatota	c__Poseidoniia
GB_GCA_002503055.1	p__Thermoplasmatota	1915978	Candidatus Thermoplasmatota	c__Poseidoniia
GB_GCA_002727275.1	p__Thermoplasmatota	2026739	Euryarchaeota	c__Poseidoniia
GB_GCA_002714745.1	p__Thermoplasmatota	2026739	Euryarchaeota	c__Poseidoniia
GB_GCA_002698225.1	p__Thermoplasmatota	2026739	Euryarchaeota	c__Poseidoniia
GB_GCA_002507125.1	p__Thermoplasmatota	1915914	Candidatus Thermoplasmatota	c__Poseidoniia
GB_GCA_003193925.1	p__Thermoplasmatota	2599289	Candidatus Thermoplasmatota	c__Poseidoniia
GB_GCA_002498985.1	p__Thermoplasmatota	1915865	Candidatus Thermoplasmatota	c__Poseidoniia
GB_GCA_002685315.1	p__Thermoplasmatota	2026739	Euryarchaeota	c__Poseidoniia
GB_GCA_002495525.1	p__Thermoplasmatota	1915981	Candidatus Thermoplasmatota	c__Poseidoniia
GB_GCA_002497245.1	p__Thermoplasmatota	1915887	Candidatus Thermoplasmatota	c__Poseidoniia
GB_GCA_902593945.1	p__Thermoplasmatota	274854	Candidatus Thermoplasmatota	c__Poseidoniia
GB_GCA_002504905.1	p__Thermoplasmatota	1915957	Candidatus Thermoplasmatota	c__Poseidoniia
GB_GCA_002686525.1	p__Thermoplasmatota	2026739	Euryarchaeota	c__Poseidoniia
GB_GCA_002494975.1	p__Thermoplasmatota	1915934	Candidatus Thermoplasmatota	c__Poseidoniia
GB_GCA_902511005.1	p__Thermoplasmatota	274854	Candidatus Thermoplasmatota	c__Poseidoniia
GB_GCA_902514485.1	p__Thermoplasmatota	274854	Candidatus Thermoplasmatota	c__Poseidoniia
GB_GCA_016777225.1	p__Thermoplasmatota	2670412	Candidatus Thermoplasmatota	c__Poseidoniia
GB_GCA_012960975.1	p__Thermoplasmatota	2163009	Candidatus Thermoplasmatota	c__Poseidoniia
GB_GCA_018654845.1	p__Thermoplasmatota	2026739	Euryarchaeota	c__Poseidoniia
GB_GCA_002497025.1	p__Thermoplasmatota	1915801	Candidatus Thermoplasmatota	c__Poseidoniia
GB_GCA_902560445.1	p__Thermoplasmatota	274854	Candidatus Thermoplasmatota	c__Poseidoniia
GB_GCA_002457555.1	p__Thermoplasmatota	2007298	Candidatus Thermoplasmatota	c__Poseidoniia
GB_GCA_002502175.1	p__Thermoplasmatota	1915829	Candidatus Thermoplasmatota	c__Poseidoniia
GB_GCA_002685415.1	p__Thermoplasmatota	2026739	Euryarchaeota	c__Poseidoniia
GB_GCA_002496905.1	p__Thermoplasmatota	1915785	Candidatus Thermoplasmatota	c__Poseidoniia
GB_GCA_002502365.1	p__Thermoplasmatota	1915786	Candidatus Thermoplasmatota	c__Poseidoniia
GB_GCA_002708385.1	p__Thermoplasmatota	2026739	Euryarchaeota	c__Poseidoniia
GB_GCA_002497895.1	p__Thermoplasmatota	1915821	Candidatus Thermoplasmatota	c__Poseidoniia
GB_GCA_013329905.1	p__Thermoplasmatota	2670411	Candidatus Thermoplasmatota	c__Poseidoniia
GB_GCA_016845365.1	p__Thermoplasmatota	2026739	Euryarchaeota	c__Poseidoniia
GB_GCA_002457595.1	p__Thermoplasmatota	2007297	Candidatus Thermoplasmatota	c__Poseidoniia
GB_GCA_013330385.1	p__Thermoplasmatota	2670411	Candidatus Thermoplasmatota	c__Poseidoniia
GB_GCA_002498725.1	p__Thermoplasmatota	1915854	Candidatus Thermoplasmatota	c__Poseidoniia
GB_GCA_002498525.1	p__Thermoplasmatota	1915943	Candidatus Thermoplasmatota	c__Poseidoniia
GB_GCA_002170775.2	p__Thermoplasmatota	1986689	Euryarchaeota	c__Poseidoniia
GB_GCA_002712645.1	p__Thermoplasmatota	2026739	Euryarchaeota	c__Poseidoniia
GB_GCA_002497295.1	p__Thermoplasmatota	1915817	Candidatus Thermoplasmatota	c__Poseidoniia
GB_GCA_002504845.1	p__Thermoplasmatota	1915859	Candidatus Thermoplasmatota	c__Poseidoniia
GB_GCA_002717835.1	p__Thermoplasmatota	2026739	Euryarchaeota	c__Poseidoniia
GB_GCA_002505455.1	p__Thermoplasmatota	1915913	Candidatus Thermoplasmatota	c__Poseidoniia
GB_GCA_002505695.1	p__Thermoplasmatota	1915899	Candidatus Thermoplasmatota	c__Poseidoniia
GB_GCA_002507175.1	p__Thermoplasmatota	1915936	Candidatus Thermoplasmatota	c__Poseidoniia
GB_GCA_002495675.1	p__Thermoplasmatota	1915828	Candidatus Thermoplasmatota	c__Poseidoniia
GB_GCA_011523055.1	p__Thermoplasmatota	2026739	Euryarchaeota	c__Poseidoniia
GB_GCA_002499585.1	p__Thermoplasmatota	1915930	Candidatus Thermoplasmatota	c__Poseidoniia
GB_GCA_002697105.1	p__Thermoplasmatota	2026739	Euryarchaeota	c__Poseidoniia
GB_GCA_002702985.1	p__Thermoplasmatota	2026739	Euryarchaeota	c__Poseidoniia
GB_GCA_002502625.1	p__Thermoplasmatota	1915800	Candidatus Thermoplasmatota	c__Poseidoniia
GB_GCA_002708015.1	p__Thermoplasmatota	2026739	Euryarchaeota	c__Poseidoniia
GB_GCA_002708695.1	p__Thermoplasmatota	2026739	Euryarchaeota	c__Poseidoniia
GB_GCA_002503045.1	p__Thermoplasmatota	1915881	Candidatus Thermoplasmatota	c__Poseidoniia
GB_GCA_002503665.1	p__Thermoplasmatota	1915847	Candidatus Thermoplasmatota	c__Poseidoniia
GB_GCA_002718215.1	p__Thermoplasmatota	2026739	Euryarchaeota	c__Poseidoniia
GB_GCA_002497905.1	p__Thermoplasmatota	1915860	Candidatus Thermoplasmatota	c__Poseidoniia
GB_GCA_002506875.1	p__Thermoplasmatota	1915883	Candidatus Thermoplasmatota	c__Poseidoniia
GB_GCA_002713585.1	p__Thermoplasmatota	2026739	Euryarchaeota	c__Poseidoniia
GB_GCA_002712285.1	p__Thermoplasmatota	2026739	Euryarchaeota	c__Poseidoniia
GB_GCA_012959435.1	p__Thermoplasmatota	2163009	Candidatus Thermoplasmatota	c__Poseidoniia
GB_GCA_012964335.1	p__Thermoplasmatota	2163009	Candidatus Thermoplasmatota	c__Poseidoniia
GB_GCA_014384685.1	p__Thermoplasmatota	2026739	Euryarchaeota	c__Poseidoniia
GB_GCA_016845345.1	p__Thermoplasmatota	2026739	Euryarchaeota	c__Poseidoniia
GB_GCA_018650285.1	p__Thermoplasmatota	2026739	Euryarchaeota	c__Poseidoniia
GB_GCA_002685895.1	p__Thermoplasmatota	2026739	Euryarchaeota	c__Poseidoniia
GB_GCA_002725475.1	p__Thermoplasmatota	2026739	Euryarchaeota	c__Poseidoniia
GB_GCA_002727675.1	p__Thermoplasmatota	1906666	Candidatus Thermoplasmatota	c__Poseidoniia
GB_GCA_002505495.1	p__Thermoplasmatota	1915945	Candidatus Thermoplasmatota	c__Poseidoniia
GB_GCA_002498455.1	p__Thermoplasmatota	1915954	Candidatus Thermoplasmatota	c__Poseidoniia
GB_GCA_002724815.1	p__Thermoplasmatota	2026739	Euryarchaeota	c__Poseidoniia
GB_GCA_002701965.1	p__Thermoplasmatota	2026739	Euryarchaeota	c__Poseidoniia
GB_GCA_002505685.1	p__Thermoplasmatota	1915909	Candidatus Thermoplasmatota	c__Poseidoniia
GB_GCA_002457195.1	p__Thermoplasmatota	2007294	Candidatus Thermoplasmatota	c__Poseidoniia
GB_GCA_002722595.1	p__Thermoplasmatota	2026739	Euryarchaeota	c__Poseidoniia
GB_GCA_002715545.1	p__Thermoplasmatota	2026739	Euryarchaeota	c__Poseidoniia
GB_GCA_001875345.1	p__Thermoplasmatota	1888995	Candidatus Thermoplasmatota	c__Poseidoniia
GB_GCA_016845825.1	p__Thermoplasmatota	2026739	Euryarchaeota	c__Poseidoniia
GB_GCA_001875365.1	p__Thermoplasmatota	1888998	Candidatus Thermoplasmatota	c__Poseidoniia
GB_GCA_002724775.1	p__Thermoplasmatota	2026739	Euryarchaeota	c__Poseidoniia
GB_GCA_002497685.1	p__Thermoplasmatota	1915773	Candidatus Thermoplasmatota	c__Poseidoniia
GB_GCA_002718915.1	p__Thermoplasmatota	2026739	Euryarchaeota	c__Poseidoniia
GB_GCA_902531985.1	p__Thermoplasmatota	360836	Candidatus Thermoplasmatota	c__Poseidoniia
GB_GCA_902627615.1	p__Thermoplasmatota	360836	Candidatus Thermoplasmatota	c__Poseidoniia
GB_GCA_902533295.1	p__Thermoplasmatota	360836	Candidatus Thermoplasmatota	c__Poseidoniia
GB_GCA_014240055.1	p__Thermoplasmatota	2026739	Euryarchaeota	c__Poseidoniia
GB_GCA_014240255.1	p__Thermoplasmatota	2026739	Euryarchaeota	c__Poseidoniia
GB_GCA_002506485.1	p__Thermoplasmatota	1915770	Candidatus Thermoplasmatota	c__Poseidoniia
GB_GCA_015658585.1	p__Thermoplasmatota	2163009	Candidatus Thermoplasmatota	c__Poseidoniia
GB_GCA_002731655.1	p__Thermoplasmatota	2026739	Euryarchaeota	c__Poseidoniia
GB_GCA_003193815.1	p__Thermoplasmatota	2026739	Euryarchaeota	c__Poseidoniia
GB_GCA_002509165.1	p__Thermoplasmatota	1915775	Candidatus Thermoplasmatota	c__Poseidoniia
GB_GCA_002687355.1	p__Thermoplasmatota	2026739	Euryarchaeota	c__Poseidoniia
GB_GCA_002731905.1	p__Thermoplasmatota	2026739	Euryarchaeota	c__Poseidoniia
GB_GCA_001875425.1	p__Thermoplasmatota	1889001	Candidatus Thermoplasmatota	c__Poseidoniia
GB_GCA_002509225.1	p__Thermoplasmatota	1915769	Candidatus Thermoplasmatota	c__Poseidoniia
GB_GCA_016928095.1	p__Thermoplasmatota	2806419	Candidatus Thermoplasmatota	c__EX4484-6
GB_GCA_016929175.1	p__Thermoplasmatota	2806419	Candidatus Thermoplasmatota	c__EX4484-6
GB_GCA_002254385.1	p__Thermoplasmatota	2012524	Candidatus Thermoplasmatota	c__EX4484-6
GB_GCA_002254765.1	p__Thermoplasmatota	2012523	Candidatus Thermoplasmatota	c__EX4484-6
GB_GCA_015063285.1	p__Thermoplasmatota	1906666	Candidatus Thermoplasmatota	c__Thermoplasmata
GB_GCA_017468935.1	p__Thermoplasmatota	2517205	Candidatus Thermoplasmatota	c__Thermoplasmata
GB_GCA_015063125.1	p__Thermoplasmatota	1906666	Candidatus Thermoplasmatota	c__Thermoplasmata
GB_GCA_001563305.1	p__Thermoplasmatota	1452364	Euryarchaeota	c__Thermoplasmata
GB_GCA_015063235.1	p__Thermoplasmatota	1906666	Candidatus Thermoplasmatota	c__Thermoplasmata
GB_GCA_015063245.1	p__Thermoplasmatota	1906666	Candidatus Thermoplasmatota	c__Thermoplasmata
GB_GCA_016284295.1	p__Thermoplasmatota	2052168	Candidatus Thermoplasmatota	c__Thermoplasmata
GB_GCA_002506175.1	p__Thermoplasmatota	1915630	Candidatus Thermoplasmatota	c__Thermoplasmata
GB_GCA_017461225.1	p__Thermoplasmatota	2517205	Candidatus Thermoplasmatota	c__Thermoplasmata
GB_GCA_017935945.1	p__Thermoplasmatota	2517205	Candidatus Thermoplasmatota	c__Thermoplasmata
GB_GCA_016296195.1	p__Thermoplasmatota	2517205	Candidatus Thermoplasmatota	c__Thermoplasmata
GB_GCA_015063165.1	p__Thermoplasmatota	1906666	Candidatus Thermoplasmatota	c__Thermoplasmata
GB_GCA_017540825.1	p__Thermoplasmatota	2517205	Candidatus Thermoplasmatota	c__Thermoplasmata
GB_GCA_016281925.1	p__Thermoplasmatota	2052168	Candidatus Thermoplasmatota	c__Thermoplasmata
GB_GCA_017524805.1	p__Thermoplasmatota	2517205	Candidatus Thermoplasmatota	c__Thermoplasmata
GB_GCA_017519045.1	p__Thermoplasmatota	2517205	Candidatus Thermoplasmatota	c__Thermoplasmata
GB_GCA_017616575.1	p__Thermoplasmatota	2517205	Candidatus Thermoplasmatota	c__Thermoplasmata
GB_GCA_016282555.1	p__Thermoplasmatota	2052168	Candidatus Thermoplasmatota	c__Thermoplasmata
GB_GCA_017475875.1	p__Thermoplasmatota	2517205	Candidatus Thermoplasmatota	c__Thermoplasmata
GB_GCA_017507885.1	p__Thermoplasmatota	2517205	Candidatus Thermoplasmatota	c__Thermoplasmata
GB_GCA_015063135.1	p__Thermoplasmatota	1906666	Candidatus Thermoplasmatota	c__Thermoplasmata
GB_GCA_009911715.1	p__Thermoplasmatota	1535962	Candidatus Thermoplasmatota	c__Thermoplasmata
GB_GCA_905187815.1	p__Thermoplasmatota	1963760	Candidatus Thermoplasmatota	c__Thermoplasmata
GB_GCA_002504405.1	p__Thermoplasmatota	1915677	Candidatus Thermoplasmatota	c__Thermoplasmata
GB_GCA_900767505.1	p__Thermoplasmatota	1906667	Candidatus Thermoplasmatota	c__Thermoplasmata
GB_GCA_002506425.1	p__Thermoplasmatota	1915671	Candidatus Thermoplasmatota	c__Thermoplasmata
GB_GCA_006954465.1	p__Thermoplasmatota	1820007	Candidatus Thermoplasmatota	c__Thermoplasmata
GB_GCA_002504495.1	p__Thermoplasmatota	1915675	Candidatus Thermoplasmatota	c__Thermoplasmata
GB_GCA_001560915.1	p__Thermoplasmatota	1495144	Candidatus Thermoplasmatota	c__Thermoplasmata
GB_GCA_902787415.1	p__Thermoplasmatota	1903525	Euryarchaeota	c__Thermoplasmata
GB_GCA_902763685.1	p__Thermoplasmatota	1903525	Euryarchaeota	c__Thermoplasmata
GB_GCA_000350305.1	p__Thermoplasmatota	1054217	Candidatus Thermoplasmatota	c__Thermoplasmata
GB_GCA_015063225.1	p__Thermoplasmatota	1906666	Candidatus Thermoplasmatota	c__Thermoplasmata
RS_GCF_000300255.2	p__Thermoplasmatota	1236689	Candidatus Thermoplasmatota	c__Thermoplasmata
GB_GCA_002503545.1	p__Thermoplasmatota	1915608	Candidatus Thermoplasmatota	c__Thermoplasmata
RS_GCF_001481295.1	p__Thermoplasmatota	1769296	Candidatus Thermoplasmatota	c__Thermoplasmata
GB_GCA_002495325.1	p__Thermoplasmatota	1915676	Candidatus Thermoplasmatota	c__Thermoplasmata
GB_GCA_009776625.1	p__Thermoplasmatota	2052168	Candidatus Thermoplasmatota	c__Thermoplasmata
GB_GCA_009777615.1	p__Thermoplasmatota	2052168	Candidatus Thermoplasmatota	c__Thermoplasmata
GB_GCA_009778275.1	p__Thermoplasmatota	2052168	Candidatus Thermoplasmatota	c__Thermoplasmata
GB_GCA_009778575.1	p__Thermoplasmatota	2052168	Candidatus Thermoplasmatota	c__Thermoplasmata
GB_GCA_009786295.1	p__Thermoplasmatota	2052168	Candidatus Thermoplasmatota	c__Thermoplasmata
RS_GCF_000800805.1	p__Thermoplasmatota	1577791	Candidatus Thermoplasmatota	c__Thermoplasmata
GB_GCA_012719315.1	p__Thermoplasmatota	2026739	Euryarchaeota	c__Thermoplasmata
GB_GCA_019262145.1	p__Thermoplasmatota	2848114	Candidatus Thermoplasmatota	c__Thermoplasmata
GB_GCA_002506905.1	p__Thermoplasmatota	1915641	Candidatus Thermoplasmatota	c__Thermoplasmata
GB_GCA_002505345.1	p__Thermoplasmatota	1915651	Candidatus Thermoplasmatota	c__Thermoplasmata
GB_GCA_002509405.1	p__Thermoplasmatota	1915678	Candidatus Thermoplasmatota	c__Thermoplasmata
GB_GCA_002498365.1	p__Thermoplasmatota	1915666	Candidatus Thermoplasmatota	c__Thermoplasmata
GB_GCA_011620825.1	p__Thermoplasmatota	2517205	Candidatus Thermoplasmatota	c__Thermoplasmata
GB_GCA_002498605.1	p__Thermoplasmatota	1915660	Candidatus Thermoplasmatota	c__Thermoplasmata
GB_GCA_012515075.1	p__Thermoplasmatota	2268204	Candidatus Thermoplasmatota	c__Thermoplasmata
GB_GCA_015063185.1	p__Thermoplasmatota	1906666	Candidatus Thermoplasmatota	c__Thermoplasmata
GB_GCA_017508065.1	p__Thermoplasmatota	2517205	Candidatus Thermoplasmatota	c__Thermoplasmata
GB_GCA_016297775.1	p__Thermoplasmatota	2517205	Candidatus Thermoplasmatota	c__Thermoplasmata
GB_GCA_017395275.1	p__Thermoplasmatota	2517205	Candidatus Thermoplasmatota	c__Thermoplasmata
GB_GCA_015063195.1	p__Thermoplasmatota	1906666	Candidatus Thermoplasmatota	c__Thermoplasmata
GB_GCA_006954405.1	p__Thermoplasmatota	2911857	Candidatus Thermoplasmatota	c__Thermoplasmata
GB_GCA_017455785.1	p__Thermoplasmatota	2517205	Candidatus Thermoplasmatota	c__Thermoplasmata
GB_GCA_001421175.1	p__Thermoplasmatota	1713725	Candidatus Thermoplasmatota	c__Thermoplasmata
GB_GCA_002506255.1	p__Thermoplasmatota	1915650	Candidatus Thermoplasmatota	c__Thermoplasmata
GB_GCA_002502965.1	p__Thermoplasmatota	1915654	Candidatus Thermoplasmatota	c__Thermoplasmata
GB_GCA_012522645.1	p__Thermoplasmatota	2268204	Candidatus Thermoplasmatota	c__Thermoplasmata
GB_GCA_012520845.1	p__Thermoplasmatota	2268204	Candidatus Thermoplasmatota	c__Thermoplasmata
GB_GCA_009780795.1	p__Thermoplasmatota	2052168	Candidatus Thermoplasmatota	c__Thermoplasmata
GB_GCA_009784745.1	p__Thermoplasmatota	2052168	Candidatus Thermoplasmatota	c__Thermoplasmata
GB_GCA_009776695.1	p__Thermoplasmatota	2052168	Candidatus Thermoplasmatota	c__Thermoplasmata
GB_GCA_009780575.1	p__Thermoplasmatota	2052168	Candidatus Thermoplasmatota	c__Thermoplasmata
GB_GCA_009778265.1	p__Thermoplasmatota	2052168	Candidatus Thermoplasmatota	c__Thermoplasmata
GB_GCA_003557905.1	p__Thermoplasmatota	2052168	Candidatus Thermoplasmatota	c__Thermoplasmata
GB_GCA_007116915.1	p__Thermoplasmatota	2517205	Candidatus Thermoplasmatota	c__Thermoplasmata
GB_GCA_003560875.1	p__Thermoplasmatota	2052168	Candidatus Thermoplasmatota	c__Thermoplasmata
GB_GCA_007117455.1	p__Thermoplasmatota	2517205	Candidatus Thermoplasmatota	c__Thermoplasmata
GB_GCA_003550345.1	p__Thermoplasmatota	2052168	Candidatus Thermoplasmatota	c__Thermoplasmata
GB_GCA_003555025.1	p__Thermoplasmatota	2052168	Candidatus Thermoplasmatota	c__Thermoplasmata
GB_GCA_013329105.1	p__Thermoplasmatota	2517205	Candidatus Thermoplasmatota	c__Thermoplasmata
GB_GCA_002067635.1	p__Thermoplasmatota	1811729	Candidatus Thermoplasmatota	c__Thermoplasmata
GB_GCA_018262895.1	p__Thermoplasmatota	2528041	Candidatus Thermoplasmatota	c__Thermoplasmata
GB_GCA_012719175.1	p__Thermoplasmatota	2528041	Candidatus Thermoplasmatota	c__Thermoplasmata
GB_GCA_002508545.1	p__Thermoplasmatota	1915541	Candidatus Thermoplasmatota	c__Thermoplasmata
GB_GCA_016109435.1	p__Thermoplasmatota	2528041	Candidatus Thermoplasmatota	c__Thermoplasmata
RS_GCF_000404225.1	p__Thermoplasmatota	1295009	Candidatus Thermoplasmatota	c__Thermoplasmata
GB_GCA_905202485.1	p__Thermoplasmatota	1233402	Candidatus Thermoplasmatota	c__Thermoplasmata
GB_GCA_905203995.1	p__Thermoplasmatota	1233402	Candidatus Thermoplasmatota	c__Thermoplasmata
RS_GCF_000308215.1	p__Thermoplasmatota	1175296	Candidatus Thermoplasmatota	c__Thermoplasmata
GB_GCA_001421185.1	p__Thermoplasmatota	1713724	Candidatus Thermoplasmatota	c__Thermoplasmata
GB_GCA_002498285.1	p__Thermoplasmatota	1915538	Candidatus Thermoplasmatota	c__Thermoplasmata
GB_GCA_012518185.1	p__Thermoplasmatota	2026739	Euryarchaeota	c__Thermoplasmata
GB_GCA_001512965.1	p__Thermoplasmatota	1675034	Euryarchaeota	c__Thermoplasmata
GB_GCA_002504525.1	p__Thermoplasmatota	1915534	Candidatus Thermoplasmatota	c__Thermoplasmata
GB_GCA_012519255.1	p__Thermoplasmatota	2026739	Euryarchaeota	c__Thermoplasmata
GB_GCA_002497075.1	p__Thermoplasmatota	1915669	Candidatus Thermoplasmatota	c__Thermoplasmata
GB_GCA_013329565.1	p__Thermoplasmatota	1906667	Candidatus Thermoplasmatota	c__Thermoplasmata
GB_GCA_012729095.1	p__Thermoplasmatota	2026739	Euryarchaeota	c__Thermoplasmata
GB_GCA_002067045.1	p__Thermoplasmatota	1811727	Candidatus Thermoplasmatota	c__Thermoplasmata
GB_GCA_016926075.1	p__Thermoplasmatota	1906667	Candidatus Thermoplasmatota	c__Thermoplasmata
GB_GCA_004525545.1	p__Thermoplasmatota	2528041	Candidatus Thermoplasmatota	c__Thermoplasmata
GB_GCA_002067865.1	p__Thermoplasmatota	1811730	Candidatus Thermoplasmatota	c__Thermoplasmata
GB_GCA_013415865.1	p__Thermoplasmatota	1906667	Candidatus Thermoplasmatota	c__Thermoplasmata
GB_GCA_016919625.1	p__Thermoplasmatota	2052168	Candidatus Thermoplasmatota	c__Thermoplasmata
GB_GCA_003135935.1	p__Thermoplasmatota	2052168	Candidatus Thermoplasmatota	c__Thermoplasmata
GB_GCA_003153895.1	p__Thermoplasmatota	2052168	Candidatus Thermoplasmatota	c__Thermoplasmata
GB_GCA_016919565.1	p__Thermoplasmatota	2052168	Candidatus Thermoplasmatota	c__Thermoplasmata
GB_GCA_011334735.1	p__Thermoplasmatota	NA	NA	c__Thermoplasmata
GB_GCA_014361295.1	p__Thermoplasmatota	1906667	Candidatus Thermoplasmatota	c__Thermoplasmata
GB_GCA_013415695.1	p__Thermoplasmatota	1906667	Candidatus Thermoplasmatota	c__Thermoplasmata
GB_GCA_001800675.1	p__Thermoplasmatota	1797977	Euryarchaeota	c__Thermoplasmata
GB_GCA_001800815.1	p__Thermoplasmatota	1797983	Euryarchaeota	c__Thermoplasmata
GB_GCA_016930135.1	p__Thermoplasmatota	2806419	Candidatus Thermoplasmatota	c__Thermoplasmata
GB_GCA_018814355.1	p__Thermoplasmatota	2806419	Candidatus Thermoplasmatota	c__Thermoplasmata
GB_GCA_011391345.1	p__Thermoplasmatota	2026739	Euryarchaeota	c__Thermoplasmata
GB_GCA_013329135.1	p__Thermoplasmatota	1906666	Candidatus Thermoplasmatota	c__Thermoplasmata
GB_GCA_018818785.1	p__Thermoplasmatota	2806419	Candidatus Thermoplasmatota	c__Thermoplasmata
GB_GCA_013331315.1	p__Thermoplasmatota	1906666	Candidatus Thermoplasmatota	c__Thermoplasmata
GB_GCA_011046235.1	p__Thermoplasmatota	2026739	Euryarchaeota	c__Thermoplasmata
GB_GCA_011355145.1	p__Thermoplasmatota	NA	NA	c__Thermoplasmata
GB_GCA_002496385.1	p__Thermoplasmatota	1915699	Candidatus Thermoplasmatota	c__Thermoplasmata
GB_GCA_002499085.1	p__Thermoplasmatota	1915701	Candidatus Thermoplasmatota	c__Thermoplasmata
GB_GCA_013791785.1	p__Thermoplasmatota	2026739	Euryarchaeota	c__Thermoplasmata
GB_GCA_001595885.1	p__Thermoplasmatota	1803822	Euryarchaeota	c__Thermoplasmata
GB_GCA_016214785.1	p__Thermoplasmatota	2026739	Euryarchaeota	c__Thermoplasmata
GB_GCA_005878525.1	p__Thermoplasmatota	2026739	Euryarchaeota	c__Thermoplasmata
GB_GCA_005879045.1	p__Thermoplasmatota	2026739	Euryarchaeota	c__Thermoplasmata
GB_GCA_005878665.1	p__Thermoplasmatota	2026739	Euryarchaeota	c__Thermoplasmata
GB_GCA_005878515.1	p__Thermoplasmatota	2026739	Euryarchaeota	c__Thermoplasmata
GB_GCA_005878985.1	p__Thermoplasmatota	2026739	Euryarchaeota	c__Thermoplasmata
GB_GCA_005878485.1	p__Thermoplasmatota	2026739	Euryarchaeota	c__Thermoplasmata
GB_GCA_005878995.1	p__Thermoplasmatota	2026739	Euryarchaeota	c__Thermoplasmata
GB_GCA_005878415.1	p__Thermoplasmatota	2026739	Euryarchaeota	c__Thermoplasmata
GB_GCA_005878615.1	p__Thermoplasmatota	2026739	Euryarchaeota	c__Thermoplasmata
GB_GCA_005878635.1	p__Thermoplasmatota	2026739	Euryarchaeota	c__Thermoplasmata
GB_GCA_005878385.1	p__Thermoplasmatota	2026739	Euryarchaeota	c__Thermoplasmata
GB_GCA_005879015.1	p__Thermoplasmatota	2026739	Euryarchaeota	c__Thermoplasmata
GB_GCA_005879065.1	p__Thermoplasmatota	2026739	Euryarchaeota	c__Thermoplasmata
GB_GCA_005878325.1	p__Thermoplasmatota	2026739	Euryarchaeota	c__Thermoplasmata
GB_GCA_013329855.1	p__Thermoplasmatota	1906666	Candidatus Thermoplasmatota	c__Thermoplasmata
GB_GCA_001800745.1	p__Thermoplasmatota	1797980	Euryarchaeota	c__Thermoplasmata
GB_GCA_001800825.1	p__Thermoplasmatota	1797984	Euryarchaeota	c__Thermoplasmata
GB_GCA_011362635.1	p__Thermoplasmatota	NA	NA	c__Thermoplasmata
GB_GCA_011331255.1	p__Thermoplasmatota	NA	NA	c__Thermoplasmata
GB_GCA_005878915.1	p__Thermoplasmatota	2026739	Euryarchaeota	c__Thermoplasmata
GB_GCA_005878955.1	p__Thermoplasmatota	2026739	Euryarchaeota	c__Thermoplasmata
GB_GCA_005878375.1	p__Thermoplasmatota	2026739	Euryarchaeota	c__Thermoplasmata
GB_GCA_016207545.1	p__Thermoplasmatota	2026739	Euryarchaeota	c__Thermoplasmata
GB_GCA_017885655.1	p__Thermoplasmatota	2026739	Euryarchaeota	c__Thermoplasmata
GB_GCA_004377185.1	p__Thermoplasmatota	1906667	Candidatus Thermoplasmatota	c__Thermoplasmata
GB_GCA_002495185.1	p__Thermoplasmatota	1915751	Candidatus Thermoplasmatota	c__Thermoplasmata
GB_GCA_002503985.1	p__Thermoplasmatota	1915752	Candidatus Thermoplasmatota	c__Thermoplasmata
GB_GCA_013290045.1	p__Thermoplasmatota	2026739	Euryarchaeota	c__Thermoplasmata
GB_GCA_013044425.1	p__Thermoplasmatota	1906666	Candidatus Thermoplasmatota	c__Thermoplasmata
GB_GCA_011363025.1	p__Thermoplasmatota	NA	NA	c__Thermoplasmata
GB_GCA_002502705.1	p__Thermoplasmatota	1915745	Candidatus Thermoplasmatota	c__Thermoplasmata
GB_GCA_011370275.1	p__Thermoplasmatota	NA	NA	c__Thermoplasmata
GB_GCA_015520045.1	p__Thermoplasmatota	1906666	Candidatus Thermoplasmatota	c__Thermoplasmata
GB_GCA_014874365.1	p__Thermoplasmatota	2268204	Candidatus Thermoplasmatota	c__Thermoplasmata
GB_GCA_000496135.1	p__Thermoplasmatota	667137	Candidatus Thermoplasmatota	c__Thermoplasmata
RS_GCF_900083515.1	p__Thermoplasmatota	1673428	Candidatus Thermoplasmatota	c__Thermoplasmata
GB_GCA_011334705.1	p__Thermoplasmatota	NA	NA	c__Thermoplasmata
GB_GCA_016806715.1	p__Thermoplasmatota	2268204	Candidatus Thermoplasmatota	c__Thermoplasmata
GB_GCA_000965745.1	p__Thermoplasmatota	115547		c__Thermoplasmata
GB_GCA_002498845.1	p__Thermoplasmatota	1915722	Candidatus Thermoplasmatota	c__Thermoplasmata
GB_GCA_002503205.1	p__Thermoplasmatota	1915717	Candidatus Thermoplasmatota	c__Thermoplasmata
RS_GCF_001316105.1	p__Thermoplasmatota	1295120	Candidatus Thermoplasmatota	c__Thermoplasmata
RS_GCF_000152265.2	p__Thermoplasmatota	333146	Candidatus Thermoplasmatota	c__Thermoplasmata
RS_GCF_002078355.1	p__Thermoplasmatota	74969	Candidatus Thermoplasmatota	c__Thermoplasmata
GB_GCA_002505185.1	p__Thermoplasmatota	1915618	Candidatus Thermoplasmatota	c__Thermoplasmata
RS_GCF_001402945.1	p__Thermoplasmatota	507754	Candidatus Thermoplasmatota	c__Thermoplasmata
RS_GCF_900176435.1	p__Thermoplasmatota	1122961	Candidatus Thermoplasmatota	c__Thermoplasmata
RS_GCF_000195915.1	p__Thermoplasmatota	273075	Candidatus Thermoplasmatota	c__Thermoplasmata
GB_GCA_008709555.1	p__Thermoplasmatota	1973142	Candidatus Thermoplasmatota	c__Thermoplasmata
RS_GCF_003205235.1	p__Thermoplasmatota	2094122	Candidatus Thermoplasmatota	c__Thermoplasmata
RS_GCF_000011185.1	p__Thermoplasmatota	273116	Candidatus Thermoplasmatota	c__Thermoplasmata
GB_GCA_001856825.1	p__Thermoplasmatota	667138	Candidatus Thermoplasmatota	c__Thermoplasmata
GB_GCA_014874235.1	p__Thermoplasmatota	2268204	Candidatus Thermoplasmatota	c__Thermoplasmata
GB_GCA_011358095.1	p__Thermoplasmatota	NA	NA	c__Thermoplasmata
GB_GCA_017857235.1	p__Thermoplasmatota	2026739	Euryarchaeota	c__Thermoplasmata
GB_GCA_015520565.1	p__Thermoplasmatota	2060325	Candidatus Thermoplasmatota	c__Thermoplasmata
GB_GCA_015523135.1	p__Thermoplasmatota	2060325	Candidatus Thermoplasmatota	c__Thermoplasmata
RS_GCF_000025665.1	p__Thermoplasmatota	439481	Candidatus Thermoplasmatota	c__Thermoplasmata
RS_GCF_000327505.1	p__Thermoplasmatota	NA	NA	c__Thermoplasmata
GB_GCA_015522955.1	p__Thermoplasmatota	2614263	Candidatus Thermoplasmatota	c__Thermoplasmata
GB_GCA_015520975.1	p__Thermoplasmatota	2614263	Candidatus Thermoplasmatota	c__Thermoplasmata
GB_GCA_015521465.1	p__Thermoplasmatota	2614263	Candidatus Thermoplasmatota	c__Thermoplasmata
GB_GCA_015523125.1	p__Thermoplasmatota	2614263	Candidatus Thermoplasmatota	c__Thermoplasmata
GB_GCA_013154005.1	p__Thermoplasmatota	2026739	Euryarchaeota	c__Thermoplasmata
GB_GCA_015520985.1	p__Thermoplasmatota	2614263	Candidatus Thermoplasmatota	c__Thermoplasmata
GB_GCA_015522935.1	p__Thermoplasmatota	2614263	Candidatus Thermoplasmatota	c__Thermoplasmata
GB_GCA_002011395.1	p__Thermoplasmatota	1935018	Candidatus Thermoplasmatota	c__Thermoplasmata
GB_GCA_002878135.1	p__Thermoplasmatota	2060325	Candidatus Thermoplasmatota	c__Thermoplasmata
GB_GCA_009758405.1	p__Thermoplasmatota	2026739	Euryarchaeota	c__Thermoplasmata
GB_GCA_003649695.1	p__Thermoplasmatota	1906666	Candidatus Thermoplasmatota	c__Thermoplasmata
GB_GCA_003649915.1	p__Thermoplasmatota	1906666	Candidatus Thermoplasmatota	c__Thermoplasmata
GB_GCA_003551675.1	p__Thermoplasmatota	1906666	Candidatus Thermoplasmatota	c__Thermoplasmata
GB_GCA_003554965.1	p__Thermoplasmatota	1906666	Candidatus Thermoplasmatota	c__Thermoplasmata
GB_GCA_003555395.1	p__Thermoplasmatota	1906666	Candidatus Thermoplasmatota	c__Thermoplasmata
GB_GCA_018334755.1	p__Thermoplasmatota	2806419	Candidatus Thermoplasmatota	c__Thermoplasmata
GB_GCA_018334835.1	p__Thermoplasmatota	2806419	Candidatus Thermoplasmatota	c__Thermoplasmata
GB_GCA_018610025.1	p__Thermoplasmatota	2806419	Candidatus Thermoplasmatota	c__Thermoplasmata
GB_GCA_003551065.1	p__Thermoplasmatota	1906666	Candidatus Thermoplasmatota	c__Thermoplasmata
GB_GCA_003560595.1	p__Thermoplasmatota	1906666	Candidatus Thermoplasmatota	c__Thermoplasmata
GB_GCA_007133925.1	p__Thermoplasmatota	2945044	Candidatus Thermoplasmatota	c__Thermoplasmata
GB_GCA_003553085.1	p__Thermoplasmatota	1906666	Candidatus Thermoplasmatota	c__Thermoplasmata
GB_GCA_003552585.1	p__Thermoplasmatota	1906666	Candidatus Thermoplasmatota	c__Thermoplasmata
GB_GCA_007129655.1	p__Thermoplasmatota	1906666	Candidatus Thermoplasmatota	c__Thermoplasmata
GB_GCA_015522885.1	p__Thermoplasmatota	1906666	Candidatus Thermoplasmatota	c__Thermoplasmata
GB_GCA_011333475.1	p__Thermoplasmatota	NA	NA	c__Thermoplasmata
GB_GCA_016874675.1	p__Thermoplasmatota	2026739	Euryarchaeota	c__Thermoplasmata
GB_GCA_003009755.1	p__Thermoplasmatota	1919232	Candidatus Thermoplasmatota	c__SW-10-69-26
GB_GCA_003561665.1	p__Thermoplasmatota	1906666	Candidatus Thermoplasmatota	c__SW-10-69-26
GB_GCA_016207515.1	p__Thermoplasmatota	2026739	Euryarchaeota	c__SW-10-69-26
GB_GCA_002496355.1	p__Thermoplasmatota	1915768	Euryarchaeota	c__E2
GB_GCA_002506745.1	p__Thermoplasmatota	1915767	Euryarchaeota	c__E2
GB_GCA_017885605.1	p__Thermoplasmatota	2026739	Euryarchaeota	c__E2
GB_GCA_016930995.1	p__Thermoplasmatota	2806419	Candidatus Thermoplasmatota	c__E2
GB_GCA_002900555.1	p__Thermoplasmatota	1933280	Candidatus Thermoplasmatota	c__E2
GB_GCA_016927555.1	p__Thermoplasmatota	2806419	Candidatus Thermoplasmatota	c__E2
GB_GCA_001595945.1	p__Thermoplasmatota	1803815	Candidatus Thermoplasmatota	c__E2
GB_GCA_014894395.1	p__Thermoplasmatota	1906666	Candidatus Thermoplasmatota	c__E2
GB_GCA_902384685.1	p__Thermoplasmatota	115547		c__E2
GB_GCA_003942085.1	p__Thermoplasmatota	1906666	Candidatus Thermoplasmatota	c__E2
GB_GCA_903877165.1	p__Thermoplasmatota	2026739	Euryarchaeota	c__E2
GB_GCA_018824925.1	p__Thermoplasmatota	2806419	Candidatus Thermoplasmatota	c__E2
GB_GCA_903930505.1	p__Thermoplasmatota	2026739	Euryarchaeota	c__E2
GB_GCA_003649715.1	p__Thermoplasmatota	1906666	Candidatus Thermoplasmatota	c__E2
GB_GCA_001595915.1	p__Thermoplasmatota	1803818	Candidatus Thermoplasmatota	c__E2
GB_GCA_002900535.1	p__Thermoplasmatota	1933279	Candidatus Thermoplasmatota	c__E2
GB_GCA_003651045.1	p__Thermoplasmatota	1906666	Candidatus Thermoplasmatota	c__E2
GB_GCA_016932245.1	p__Thermoplasmatota	2806419	Candidatus Thermoplasmatota	c__E2
GB_GCA_016936135.1	p__Thermoplasmatota	2806419	Candidatus Thermoplasmatota	c__E2
GB_GCA_002254885.1	p__Thermoplasmatota	2012525	Candidatus Thermoplasmatota	c__E2
GB_GCA_018334795.1	p__Thermoplasmatota	2806419	Candidatus Thermoplasmatota	c__E2
GB_GCA_003649845.1	p__Thermoplasmatota	1906666	Candidatus Thermoplasmatota	c__E2
GB_GCA_003650935.1	p__Thermoplasmatota	1906666	Candidatus Thermoplasmatota	c__E2
GB_GCA_003651105.1	p__Thermoplasmatota	1906666	Candidatus Thermoplasmatota	c__E2
GB_GCA_003649745.1	p__Thermoplasmatota	1906666	Candidatus Thermoplasmatota	c__E2
GB_GCA_003650975.1	p__Thermoplasmatota	1906666	Candidatus Thermoplasmatota	c__E2
GB_GCA_011052825.1	p__Thermoplasmatota	2268204	Candidatus Thermoplasmatota	c__E2
GB_GCA_002011355.1	p__Thermoplasmatota	1935152	Candidatus Thermoplasmatota	c__E2
GB_GCA_014361195.1	p__Thermoplasmatota	2268204	Candidatus Thermoplasmatota	c__E2
GB_GCA_014361245.1	p__Thermoplasmatota	2268204	Candidatus Thermoplasmatota	c__E2
GB_GCA_008297865.1	p__Thermoplasmatota	1906666	Candidatus Thermoplasmatota	c__E2
GB_GCA_008297795.1	p__Thermoplasmatota	1906666	Candidatus Thermoplasmatota	c__E2
GB_GCA_011049295.1	p__Thermoplasmatota	2268204	Candidatus Thermoplasmatota	c__E2
GB_GCA_002502685.1	p__Thermoplasmatota	1915763	Euryarchaeota	c__E2
GB_GCA_002838935.1	p__Thermoplasmatota	2013852	Candidatus Thermoplasmatota	c__E2
GB_GCA_016180755.1	p__Thermoplasmatota	2026739	Euryarchaeota	c__E2
GB_GCA_013329495.1	p__Thermoplasmatota	1906666	Candidatus Thermoplasmatota	c__E2
GB_GCA_002495235.1	p__Thermoplasmatota	1915766	Euryarchaeota	c__UBA186
GB_GCA_011620765.1	p__Thermoplasmatota	1906666	Candidatus Thermoplasmatota	c__UBA186
GB_GCA_002494765.1	p__Thermoplasmatota	1915761	Euryarchaeota	c__UBA186
GB_GCA_003663565.1	p__Thermoplasmatota	1906666	Candidatus Thermoplasmatota	c__B47-G6
GB_GCA_003663585.1	p__Thermoplasmatota	1906666	Candidatus Thermoplasmatota	c__B47-G6
GB_GCA_018657375.1	p__Thermoproteota	2024843	Thaumarchaeota	c__Nitrososphaeria
GB_GCA_905612295.1	p__Thermoproteota	517606	Thaumarchaeota	c__Nitrososphaeria
GB_GCA_014384445.1	p__Thermoproteota	2024843	Thaumarchaeota	c__Nitrososphaeria
GB_GCA_001437625.1	p__Thermoproteota	1655561	Thaumarchaeota	c__Nitrososphaeria
GB_GCA_905612275.1	p__Thermoproteota	517606	Thaumarchaeota	c__Nitrososphaeria
GB_GCA_905616385.1	p__Thermoproteota	517606	Thaumarchaeota	c__Nitrososphaeria
GB_GCA_902514095.1	p__Thermoproteota	360837	Thaumarchaeota	c__Nitrososphaeria
GB_GCA_905612485.1	p__Thermoproteota	517606	Thaumarchaeota	c__Nitrososphaeria
GB_GCA_002737455.1	p__Thermoproteota	2026795	Thaumarchaeota	c__Nitrososphaeria
GB_GCA_018674605.1	p__Thermoproteota	2024843	Thaumarchaeota	c__Nitrososphaeria
RS_GCF_002156965.1	p__Thermoproteota	1898749	Thaumarchaeota	c__Nitrososphaeria
GB_GCA_003331425.1	p__Thermoproteota	2024843	Thaumarchaeota	c__Nitrososphaeria
GB_GCA_013867245.1	p__Thermoproteota	2202732	Thaumarchaeota	c__Nitrososphaeria
RS_GCF_001541925.1	p__Thermoproteota	1776294	Thaumarchaeota	c__Nitrososphaeria
GB_GCA_003702465.1	p__Thermoproteota	2478979	Thaumarchaeota	c__Nitrososphaeria
GB_GCA_902514275.1	p__Thermoproteota	360837	Thaumarchaeota	c__Nitrososphaeria
GB_GCA_014075315.1	p__Thermoproteota	2024843	Thaumarchaeota	c__Nitrososphaeria
RS_GCF_013407165.1	p__Thermoproteota	1959104	Thaumarchaeota	c__Nitrososphaeria
GB_GCA_905479565.1	p__Thermoproteota	517606	Thaumarchaeota	c__Nitrososphaeria
GB_GCA_013203245.1	p__Thermoproteota	2024843	Thaumarchaeota	c__Nitrososphaeria
GB_GCA_014384555.1	p__Thermoproteota	2024843	Thaumarchaeota	c__Nitrososphaeria
GB_GCA_013043295.1	p__Thermoproteota	2024843	Thaumarchaeota	c__Nitrososphaeria
RS_GCF_013407145.1	p__Thermoproteota	1470066	Thaumarchaeota	c__Nitrososphaeria
RS_GCF_000299395.1	p__Thermoproteota	1229909	Thaumarchaeota	c__Nitrososphaeria
GB_GCA_002506665.1	p__Thermoproteota	1915597	Thaumarchaeota	c__Nitrososphaeria
GB_GCA_002788515.1	p__Thermoproteota	2022696	Thaumarchaeota	c__Nitrososphaeria
RS_GCF_000242875.2	p__Thermoproteota	859350	Thaumarchaeota	c__Nitrososphaeria
RS_GCF_000956175.1	p__Thermoproteota	1580092	Thaumarchaeota	c__Nitrososphaeria
RS_GCF_014078525.1	p__Thermoproteota	2109909	Thaumarchaeota	c__Nitrososphaeria
RS_GCF_013407185.1	p__Thermoproteota	1470067	Thaumarchaeota	c__Nitrososphaeria
RS_GCF_003175215.1	p__Thermoproteota	718286	Thaumarchaeota	c__Nitrososphaeria
GB_GCA_013002265.1	p__Thermoproteota	2024843	Thaumarchaeota	c__Nitrososphaeria
GB_GCA_002730325.1	p__Thermoproteota	2026795	Thaumarchaeota	c__Nitrososphaeria
GB_GCA_018263505.1	p__Thermoproteota	2024843	Thaumarchaeota	c__Nitrososphaeria
GB_GCA_018668425.1	p__Thermoproteota	2026795	Thaumarchaeota	c__Nitrososphaeria
GB_GCA_001543015.1	p__Thermoproteota	1671876	Thaumarchaeota	c__Nitrososphaeria
GB_GCA_002317795.1	p__Thermoproteota	2026795	Thaumarchaeota	c__Nitrososphaeria
GB_GCA_013215285.1	p__Thermoproteota	2024843	Thaumarchaeota	c__Nitrososphaeria
GB_GCA_000484975.1	p__Thermoproteota	NA	NA	c__Nitrososphaeria
GB_GCA_013390905.1	p__Thermoproteota	2511932	Thaumarchaeota	c__Nitrososphaeria
GB_GCA_013911135.1	p__Thermoproteota	2024843	Thaumarchaeota	c__Nitrososphaeria
GB_GCA_001510275.1	p__Thermoproteota	1661713	Thaumarchaeota	c__Nitrososphaeria
GB_GCA_016784625.1	p__Thermoproteota	2024843	Thaumarchaeota	c__Nitrososphaeria
GB_GCA_003702495.1	p__Thermoproteota	2024843	Thaumarchaeota	c__Nitrososphaeria
GB_GCA_003702545.1	p__Thermoproteota	2024843	Thaumarchaeota	c__Nitrososphaeria
GB_GCA_003702525.1	p__Thermoproteota	2024843	Thaumarchaeota	c__Nitrososphaeria
RS_GCF_000018465.1	p__Thermoproteota	436308	Thaumarchaeota	c__Nitrososphaeria
GB_GCA_000746765.1	p__Thermoproteota	1502291	Thaumarchaeota	c__Nitrososphaeria
RS_GCF_006740685.1	p__Thermoproteota	2508726	Thaumarchaeota	c__Nitrososphaeria
GB_GCA_016125975.1	p__Thermoproteota	2024843	Thaumarchaeota	c__Nitrososphaeria
RS_GCF_000299365.1	p__Thermoproteota	1229908	Thaumarchaeota	c__Nitrososphaeria
RS_GCF_000875775.1	p__Thermoproteota	1582439	Thaumarchaeota	c__Nitrososphaeria
GB_GCA_008080815.1	p__Thermoproteota	2024843	Thaumarchaeota	c__Nitrososphaeria
GB_GCA_003724285.1	p__Thermoproteota	2478556	Thaumarchaeota	c__Nitrososphaeria
GB_GCA_003724325.1	p__Thermoproteota	2478554	Thaumarchaeota	c__Nitrososphaeria
GB_GCA_900620265.1	p__Thermoproteota	NA	NA	c__Nitrososphaeria
GB_GCA_007571225.1	p__Thermoproteota	2202732	Thaumarchaeota	c__Nitrososphaeria
GB_GCA_007571135.1	p__Thermoproteota	2024843	Thaumarchaeota	c__Nitrososphaeria
GB_GCA_002781805.1	p__Thermoproteota	2022694	Thaumarchaeota	c__Nitrososphaeria
RS_GCF_018128925.1	p__Thermoproteota	2795383	Thaumarchaeota	c__Nitrososphaeria
GB_GCA_009697485.1	p__Thermoproteota	2026886	Thaumarchaeota	c__Nitrososphaeria
GB_GCA_013140415.1	p__Thermoproteota	2026886	Thaumarchaeota	c__Nitrososphaeria
GB_GCA_004297665.1	p__Thermoproteota	2026886	Thaumarchaeota	c__Nitrososphaeria
GB_GCA_002737445.1	p__Thermoproteota	2026886	Thaumarchaeota	c__Nitrososphaeria
GB_GCA_003569705.1	p__Thermoproteota	2026886	Thaumarchaeota	c__Nitrososphaeria
GB_GCA_016234975.1	p__Thermoproteota	2026886	Thaumarchaeota	c__Nitrososphaeria
GB_GCA_005798405.1	p__Thermoproteota	2202732	Thaumarchaeota	c__Nitrososphaeria
RS_GCF_000220175.1	p__Thermoproteota	1001994	Thaumarchaeota	c__Nitrososphaeria
GB_GCA_018334095.1	p__Thermoproteota	2026886	Thaumarchaeota	c__Nitrososphaeria
GB_GCA_012030815.1	p__Thermoproteota	2026764	Nanoarchaeota	c__Nitrososphaeria
GB_GCA_000204585.1	p__Thermoproteota	886738	Thaumarchaeota	c__Nitrososphaeria
GB_GCA_016844465.1	p__Thermoproteota	2026886	Thaumarchaeota	c__Nitrososphaeria
GB_GCA_011773785.1	p__Thermoproteota	2202732	Thaumarchaeota	c__Nitrososphaeria
GB_GCA_013867335.1	p__Thermoproteota	2202732	Thaumarchaeota	c__Nitrososphaeria
GB_GCA_003724275.1	p__Thermoproteota	2478557	Thaumarchaeota	c__Nitrososphaeria
GB_GCA_007570915.1	p__Thermoproteota	2479206	Thaumarchaeota	c__Nitrososphaeria
GB_GCA_000200715.1	p__Thermoproteota	414004	Thaumarchaeota	c__Nitrososphaeria
GB_GCA_009840065.1	p__Thermoproteota	2604873	Thaumarchaeota	c__Nitrososphaeria
GB_GCA_009843815.1	p__Thermoproteota	2604882	Thaumarchaeota	c__Nitrososphaeria
GB_GCA_016126025.1	p__Thermoproteota	2026795	Thaumarchaeota	c__Nitrososphaeria
GB_GCA_003352285.1	p__Thermoproteota	2056631	Crenarchaeota	c__Nitrososphaeria
RS_GCF_014078545.1	p__Thermoproteota	2109907	Thaumarchaeota	c__Nitrososphaeria
GB_GCA_016838795.1	p__Thermoproteota	2026768	Thaumarchaeota	c__Nitrososphaeria
GB_GCA_016838845.1	p__Thermoproteota	2026768	Thaumarchaeota	c__Nitrososphaeria
GB_GCA_011055585.1	p__Thermoproteota	2024843	Thaumarchaeota	c__Nitrososphaeria
RS_GCF_000812185.1	p__Thermoproteota	1410606	Thaumarchaeota	c__Nitrososphaeria
GB_GCA_902552015.1	p__Thermoproteota	360837	Thaumarchaeota	c__Nitrososphaeria
GB_GCA_902511735.1	p__Thermoproteota	360837	Thaumarchaeota	c__Nitrososphaeria
GB_GCA_001510295.1	p__Thermoproteota	1661714	Thaumarchaeota	c__Nitrososphaeria
GB_GCA_018647405.1	p__Thermoproteota	2026795	Thaumarchaeota	c__Nitrososphaeria
GB_GCA_018691945.1	p__Thermoproteota	2026808	Thaumarchaeota	c__Nitrososphaeria
GB_GCA_902512865.1	p__Thermoproteota	360837	Thaumarchaeota	c__Nitrososphaeria
GB_GCA_001627235.1	p__Thermoproteota	1811586	Thaumarchaeota	c__Nitrososphaeria
GB_GCA_902566725.1	p__Thermoproteota	360837	Thaumarchaeota	c__Nitrososphaeria
GB_GCA_002698885.1	p__Thermoproteota	2026795	Thaumarchaeota	c__Nitrososphaeria
GB_GCA_902606945.1	p__Thermoproteota	360837	Thaumarchaeota	c__Nitrososphaeria
GB_GCA_902608175.1	p__Thermoproteota	360837	Thaumarchaeota	c__Nitrososphaeria
GB_GCA_000402075.1	p__Thermoproteota	913333	Thaumarchaeota	c__Nitrososphaeria
GB_GCA_013390745.1	p__Thermoproteota	2511932	Thaumarchaeota	c__Nitrososphaeria
GB_GCA_018263495.1	p__Thermoproteota	2026795	Thaumarchaeota	c__Nitrososphaeria
GB_GCA_013390375.1	p__Thermoproteota	2511932	Thaumarchaeota	c__Nitrososphaeria
GB_GCA_013390765.1	p__Thermoproteota	2511932	Thaumarchaeota	c__Nitrososphaeria
GB_GCA_013390785.1	p__Thermoproteota	2511932	Thaumarchaeota	c__Nitrososphaeria
GB_GCA_902578515.1	p__Thermoproteota	360837	Thaumarchaeota	c__Nitrososphaeria
GB_GCA_902590655.1	p__Thermoproteota	360837	Thaumarchaeota	c__Nitrososphaeria
GB_GCA_902606965.1	p__Thermoproteota	360837	Thaumarchaeota	c__Nitrososphaeria
GB_GCA_000746705.1	p__Thermoproteota	1502294	Thaumarchaeota	c__Nitrososphaeria
GB_GCA_012964965.1	p__Thermoproteota	2026808	Thaumarchaeota	c__Nitrososphaeria
GB_GCA_011523285.1	p__Thermoproteota	2202732	Thaumarchaeota	c__Nitrososphaeria
GB_GCA_001443365.1	p__Thermoproteota	1640512	Thaumarchaeota	c__Nitrososphaeria
GB_GCA_008974855.1	p__Thermoproteota	2080451		c__Nitrososphaeria
GB_GCA_016276965.1	p__Thermoproteota	2026768	Thaumarchaeota	c__Nitrososphaeria
GB_GCA_016176745.1	p__Thermoproteota	2026768	Thaumarchaeota	c__Nitrososphaeria
GB_GCA_016871975.1	p__Thermoproteota	2026795	Thaumarchaeota	c__Nitrososphaeria
RS_GCF_002787055.1	p__Thermoproteota	1846278	Thaumarchaeota	c__Nitrososphaeria
GB_GCA_016872055.1	p__Thermoproteota	2026795	Thaumarchaeota	c__Nitrososphaeria
GB_GCA_016872015.1	p__Thermoproteota	2026795	Thaumarchaeota	c__Nitrososphaeria
GB_GCA_002499525.1	p__Thermoproteota	1915705	Thaumarchaeota	c__Nitrososphaeria
GB_GCA_900299125.1	p__Thermoproteota	2026768	Thaumarchaeota	c__Nitrososphaeria
GB_GCA_010028495.1	p__Thermoproteota	2268198	Thaumarchaeota	c__Nitrososphaeria
RS_GCF_000955905.1	p__Thermoproteota	1603555	Thaumarchaeota	c__Nitrososphaeria
GB_GCA_005240025.1	p__Thermoproteota	1906665		c__Nitrososphaeria
RS_GCF_000723185.1	p__Thermoproteota	1407055	Thaumarchaeota	c__Nitrososphaeria
RS_GCF_000685395.1	p__Thermoproteota	1353246	Thaumarchaeota	c__Nitrososphaeria
RS_GCF_013407275.1	p__Thermoproteota	2259672	Thaumarchaeota	c__Nitrososphaeria
GB_GCA_016215465.1	p__Thermoproteota	2026795	Thaumarchaeota	c__Nitrososphaeria
GB_GCA_004322465.1	p__Thermoproteota	2507556	Thaumarchaeota	c__Nitrososphaeria
GB_GCA_016844685.1	p__Thermoproteota	2507556	Thaumarchaeota	c__Nitrososphaeria
GB_GCA_016838825.1	p__Thermoproteota	2026768	Thaumarchaeota	c__Nitrososphaeria
GB_GCA_013288545.1	p__Thermoproteota	2026795	Thaumarchaeota	c__Nitrososphaeria
GB_GCA_900065925.1	p__Thermoproteota	1078905	Thaumarchaeota	c__Nitrososphaeria
RS_GCF_011319475.1	p__Thermoproteota	2341021	Thaumarchaeota	c__Nitrososphaeria
RS_GCF_900177045.1	p__Thermoproteota	1903276	Thaumarchaeota	c__Nitrososphaeria
GB_GCA_007280465.1	p__Thermoproteota	2026768	Thaumarchaeota	c__Nitrososphaeria
RS_GCF_900167955.1	p__Thermoproteota	1903277	Thaumarchaeota	c__Nitrososphaeria
RS_GCF_900143675.1	p__Thermoproteota	1499975	Thaumarchaeota	c__Nitrososphaeria
RS_GCF_011319465.1	p__Thermoproteota	2341020	Thaumarchaeota	c__Nitrososphaeria
GB_GCA_001920395.1	p__Thermoproteota	1805383	Thaumarchaeota	c__Nitrososphaeria
GB_GCA_005877205.1	p__Thermoproteota	2026795	Thaumarchaeota	c__Nitrososphaeria
GB_GCA_001917995.1	p__Thermoproteota	1805394	Thaumarchaeota	c__Nitrososphaeria
GB_GCA_013287585.1	p__Thermoproteota	2026795	Thaumarchaeota	c__Nitrososphaeria
GB_GCA_016201435.1	p__Thermoproteota	2026795	Thaumarchaeota	c__Nitrososphaeria
GB_GCA_007280335.1	p__Thermoproteota	2026768	Thaumarchaeota	c__Nitrososphaeria
GB_GCA_005877305.1	p__Thermoproteota	2026795	Thaumarchaeota	c__Nitrososphaeria
GB_GCA_013330055.1	p__Thermoproteota	2202732	Thaumarchaeota	c__Nitrososphaeria
GB_GCA_016200035.1	p__Thermoproteota	2026795	Thaumarchaeota	c__Nitrososphaeria
RS_GCF_000698785.1	p__Thermoproteota	926571	Thaumarchaeota	c__Nitrososphaeria
RS_GCF_000730285.1	p__Thermoproteota	1459636	Thaumarchaeota	c__Nitrososphaeria
GB_GCA_013388945.1	p__Thermoproteota	1971748	Thaumarchaeota	c__Nitrososphaeria
GB_GCA_013114715.1	p__Thermoproteota	1971748	Thaumarchaeota	c__Nitrososphaeria
RS_GCF_000303155.1	p__Thermoproteota	1237085	Thaumarchaeota	c__Nitrososphaeria
GB_GCA_002501845.1	p__Thermoproteota	1915601	Thaumarchaeota	c__Nitrososphaeria
GB_GCA_002494895.1	p__Thermoproteota	1915599	Thaumarchaeota	c__Nitrososphaeria
GB_GCA_002501855.1	p__Thermoproteota	2959593	Thaumarchaeota	c__Nitrososphaeria
GB_GCA_003176995.1	p__Thermoproteota	2959594	Thaumarchaeota	c__Nitrososphaeria
GB_GCA_009665115.1	p__Thermoproteota	2026768	Thaumarchaeota	c__Nitrososphaeria
RS_GCF_009898475.1	p__Thermoproteota	2301191	Thaumarchaeota	c__Nitrososphaeria
GB_GCA_019246625.1	p__Thermoproteota	2169593	Thaumarchaeota	c__Nitrososphaeria
GB_GCA_014523685.1	p__Thermoproteota	2721601	Thaumarchaeota	c__Nitrososphaeria
GB_GCA_009377575.1	p__Thermoproteota	2169593	Thaumarchaeota	c__Nitrososphaeria
GB_GCA_014523695.1	p__Thermoproteota	2721602	Thaumarchaeota	c__Nitrososphaeria
GB_GCA_014523625.1	p__Thermoproteota	2721605	Thaumarchaeota	c__Nitrososphaeria
GB_GCA_014523665.1	p__Thermoproteota	2721603	Thaumarchaeota	c__Nitrososphaeria
RS_GCF_000802205.1	p__Thermoproteota	1353260	Thaumarchaeota	c__Nitrososphaeria
GB_GCA_009379865.1	p__Thermoproteota	2109671	Thaumarchaeota	c__Nitrososphaeria
RS_GCF_007826885.1	p__Thermoproteota	2035267	Thaumarchaeota	c__Nitrososphaeria
GB_GCA_013694585.1	p__Thermoproteota	2024843	Thaumarchaeota	c__Nitrososphaeria
RS_GCF_001870125.1	p__Thermoproteota	1826872	Thaumarchaeota	c__Nitrososphaeria
GB_GCA_013114705.1	p__Thermoproteota	2109671	Thaumarchaeota	c__Nitrososphaeria
RS_GCF_900696045.1	p__Thermoproteota	1798806	Thaumarchaeota	c__Nitrososphaeria
RS_GCF_008389435.1	p__Thermoproteota	2563600	Thaumarchaeota	c__Nitrososphaeria
GB_GCA_016782225.1	p__Thermoproteota	2169593	Thaumarchaeota	c__Nitrososphaeria
GB_GCA_016782315.1	p__Thermoproteota	2169593	Thaumarchaeota	c__Nitrososphaeria
GB_GCA_013821245.1	p__Thermoproteota	2024843	Thaumarchaeota	c__Nitrososphaeria
GB_GCA_005877075.1	p__Thermoproteota	2026795	Thaumarchaeota	c__Nitrososphaeria
GB_GCA_014523495.1	p__Thermoproteota	2721608	Thaumarchaeota	c__Nitrososphaeria
GB_GCA_005877345.1	p__Thermoproteota	2026795	Thaumarchaeota	c__Nitrososphaeria
GB_GCA_014523525.1	p__Thermoproteota	2721609	Thaumarchaeota	c__Nitrososphaeria
GB_GCA_014381105.1	p__Thermoproteota	1869227		c__Nitrososphaeria
GB_GCA_014523595.1	p__Thermoproteota	2721607	Thaumarchaeota	c__Nitrososphaeria
GB_GCA_014523485.1	p__Thermoproteota	2721610	Thaumarchaeota	c__Nitrososphaeria
GB_GCA_014523515.1	p__Thermoproteota	2721611	Thaumarchaeota	c__Nitrososphaeria
GB_GCA_013114725.1	p__Thermoproteota	2169593	Thaumarchaeota	c__Nitrososphaeria
GB_GCA_002898655.1	p__Thermoproteota	2035440		c__Nitrososphaeria
RS_GCF_900248165.1	p__Thermoproteota	2058097	Thaumarchaeota	c__Nitrososphaeria
GB_GCA_013538805.1	p__Thermoproteota	2927316	Thaumarchaeota	c__Nitrososphaeria
GB_GCA_013538675.1	p__Thermoproteota	2927317	Thaumarchaeota	c__Nitrososphaeria
GB_GCA_013538715.1	p__Thermoproteota	2927315	Thaumarchaeota	c__Nitrososphaeria
GB_GCA_002713325.1	p__Thermoproteota	2026795	Thaumarchaeota	c__Nitrososphaeria
GB_GCA_011331095.1	p__Thermoproteota	NA	NA	c__Nitrososphaeria
GB_GCA_013306035.1	p__Thermoproteota	2026795	Thaumarchaeota	c__Nitrososphaeria
GB_GCA_013378385.1	p__Thermoproteota	2026795	Thaumarchaeota	c__Nitrososphaeria
GB_GCA_002495905.1	p__Thermoproteota	1915758	Thaumarchaeota	c__Nitrososphaeria
GB_GCA_002693165.1	p__Thermoproteota	2026795	Thaumarchaeota	c__Nitrososphaeria
GB_GCA_002713205.1	p__Thermoproteota	2026795	Thaumarchaeota	c__Nitrososphaeria
GB_GCA_016180375.1	p__Thermoproteota	2026795	Thaumarchaeota	c__Nitrososphaeria
GB_GCA_016871995.1	p__Thermoproteota	2026795	Thaumarchaeota	c__Nitrososphaeria
GB_GCA_016184315.1	p__Thermoproteota	2026795	Thaumarchaeota	c__Nitrososphaeria
GB_GCA_016206275.1	p__Thermoproteota	2026795	Thaumarchaeota	c__Nitrososphaeria
GB_GCA_016190055.1	p__Thermoproteota	2026795	Thaumarchaeota	c__Nitrososphaeria
GB_GCA_013288145.1	p__Thermoproteota	2026795	Thaumarchaeota	c__Nitrososphaeria
GB_GCA_902812485.1	p__Thermoproteota	1906665		c__Nitrososphaeria
GB_GCA_002495315.1	p__Thermoproteota	1915753	Thaumarchaeota	c__Nitrososphaeria
GB_GCA_011355215.1	p__Thermoproteota	NA	NA	c__Nitrososphaeria
GB_GCA_011605775.1	p__Thermoproteota	2026795	Thaumarchaeota	c__Nitrososphaeria
GB_GCA_011358735.1	p__Thermoproteota	NA	NA	c__Nitrososphaeria
GB_GCA_013388925.1	p__Thermoproteota	2268197	Thaumarchaeota	c__Nitrososphaeria
GB_GCA_002495205.1	p__Thermoproteota	1915756	Thaumarchaeota	c__Nitrososphaeria
GB_GCA_014874415.1	p__Thermoproteota	2268197	Thaumarchaeota	c__Nitrososphaeria
GB_GCA_016200025.1	p__Thermoproteota	2026795	Thaumarchaeota	c__Nitrososphaeria
GB_GCA_016432545.1	p__Thermoproteota	1906665		c__Nitrososphaeria
GB_GCA_016200045.1	p__Thermoproteota	2026795	Thaumarchaeota	c__Nitrososphaeria
GB_GCA_005877225.1	p__Thermoproteota	2026795	Thaumarchaeota	c__Nitrososphaeria
GB_GCA_005877365.1	p__Thermoproteota	2026795	Thaumarchaeota	c__Nitrososphaeria
GB_GCA_005877185.1	p__Thermoproteota	2026795	Thaumarchaeota	c__Nitrososphaeria
GB_GCA_003135575.1	p__Thermoproteota	2026795	Thaumarchaeota	c__Nitrososphaeria
GB_GCA_003164815.1	p__Thermoproteota	2026795	Thaumarchaeota	c__Nitrososphaeria
GB_GCA_016193005.1	p__Thermoproteota	2026795	Thaumarchaeota	c__Nitrososphaeria
GB_GCA_902812495.1	p__Thermoproteota	1906665		c__Nitrososphaeria
GB_GCA_014361085.1	p__Thermoproteota	2268198	Thaumarchaeota	c__Nitrososphaeria
GB_GCA_002506605.1	p__Thermoproteota	1915754	Thaumarchaeota	c__Nitrososphaeria
GB_GCA_009903795.1	p__Thermoproteota	2026795	Thaumarchaeota	c__Nitrososphaeria
GB_GCA_002499005.1	p__Thermoproteota	1915755	Thaumarchaeota	c__Nitrososphaeria
GB_GCA_011054345.1	p__Thermoproteota	NA	NA	c__Nitrososphaeria
RS_GCF_013340765.1	p__Thermoproteota	1874277	Thaumarchaeota	c__Nitrososphaeria
GB_GCA_015522695.1	p__Thermoproteota	2026795	Thaumarchaeota	c__Nitrososphaeria
GB_GCA_011333845.1	p__Thermoproteota	NA	NA	c__Nitrososphaeria
GB_GCA_015523605.1	p__Thermoproteota	2250273	Candidatus Geothermarchaeota	c__Nitrososphaeria
GB_GCA_015661745.1	p__Thermoproteota	2250277	Crenarchaeota	c__Nitrososphaeria
GB_GCA_015523545.1	p__Thermoproteota	2250273	Candidatus Geothermarchaeota	c__Nitrososphaeria
GB_GCA_011043415.1	p__Thermoproteota	2250277	Crenarchaeota	c__Nitrososphaeria
GB_GCA_015522055.1	p__Thermoproteota	2250273	Candidatus Geothermarchaeota	c__Nitrososphaeria
GB_GCA_015523725.1	p__Thermoproteota	2250273	Candidatus Geothermarchaeota	c__Nitrososphaeria
GB_GCA_002011085.1	p__Thermoproteota	NA	NA	c__Nitrososphaeria
GB_GCA_002011075.1	p__Thermoproteota	NA	NA	c__Nitrososphaeria
GB_GCA_011337925.1	p__Thermoproteota	NA	NA	c__Nitrososphaeria_A
GB_GCA_011375845.1	p__Thermoproteota	NA	NA	c__Nitrososphaeria_A
GB_GCA_011363825.1	p__Thermoproteota	NA	NA	c__Nitrososphaeria_A
GB_GCA_011364615.1	p__Thermoproteota	NA	NA	c__Nitrososphaeria_A
GB_GCA_002255105.1	p__Thermoproteota	2012532	Thaumarchaeota	c__Nitrososphaeria_A
GB_GCA_003660635.1	p__Thermoproteota	2978070	Thaumarchaeota	c__Nitrososphaeria_A
GB_GCA_015520375.1	p__Thermoproteota	2528703	Thaumarchaeota	c__Nitrososphaeria_A
GB_GCA_011363045.1	p__Thermoproteota	NA	NA	c__Nitrososphaeria_A
GB_GCA_011364235.1	p__Thermoproteota	NA	NA	c__Nitrososphaeria_A
GB_GCA_003056285.1	p__Thermoproteota	1980982	Thaumarchaeota	c__Nitrososphaeria_A
GB_GCA_000270325.1	p__Thermoproteota	311458	Thaumarchaeota	c__Nitrososphaeria_A
GB_GCA_011364605.1	p__Thermoproteota	NA	NA	c__Nitrososphaeria_A
GB_GCA_011373345.1	p__Thermoproteota	NA	NA	c__Nitrososphaeria_A
GB_GCA_011373645.1	p__Thermoproteota	NA	NA	c__Nitrososphaeria_A
GB_GCA_002898355.1	p__Thermoproteota	2035437		c__Nitrososphaeria_A
GB_GCA_015520425.1	p__Thermoproteota	2528703	Thaumarchaeota	c__Nitrososphaeria_A
GB_GCA_015661775.1	p__Thermoproteota	311458	Thaumarchaeota	c__Nitrososphaeria_A
GB_GCA_002898395.1	p__Thermoproteota	2035438		c__Nitrososphaeria_A
GB_GCA_009889515.1	p__Thermoproteota	2026795	Thaumarchaeota	c__Nitrososphaeria_A
GB_GCA_011373505.1	p__Thermoproteota	NA	NA	c__Nitrososphaeria_A
GB_GCA_011373385.1	p__Thermoproteota	NA	NA	c__Nitrososphaeria_A
GB_GCA_000494185.1	p__Thermoproteota	1379386	Thaumarchaeota	c__Nitrososphaeria_A
GB_GCA_011334935.1	p__Thermoproteota	NA	NA	c__Nitrososphaeria_A
GB_GCA_011362255.1	p__Thermoproteota	NA	NA	c__Nitrososphaeria_A
GB_GCA_000494145.1	p__Thermoproteota	1378080	Thaumarchaeota	c__Nitrososphaeria_A
GB_GCA_011364265.1	p__Thermoproteota	NA	NA	c__Nitrososphaeria_A
GB_GCA_003661605.2	p__Thermoproteota	1906665		c__QMWL01
GB_GCA_017601225.1	p__Thermoproteota	2815303	Candidatus Brockarchaeota	c__EX4484-205
GB_GCA_017601395.1	p__Thermoproteota	2815303	Candidatus Brockarchaeota	c__EX4484-205
GB_GCA_011605725.1	p__Thermoproteota	2026795	Thaumarchaeota	c__EX4484-205
GB_GCA_011389375.1	p__Thermoproteota	NA	NA	c__EX4484-205
GB_GCA_011362045.1	p__Thermoproteota	NA	NA	c__EX4484-205
GB_GCA_017601345.1	p__Thermoproteota	2815303	Candidatus Brockarchaeota	c__EX4484-205
GB_GCA_017601245.1	p__Thermoproteota	2815303	Candidatus Brockarchaeota	c__EX4484-205
GB_GCA_011605715.1	p__Thermoproteota	2026795	Thaumarchaeota	c__EX4484-205
GB_GCA_017601145.1	p__Thermoproteota	2815303	Candidatus Brockarchaeota	c__EX4484-205
GB_GCA_011371845.1	p__Thermoproteota	NA	NA	c__EX4484-205
GB_GCA_011332645.1	p__Thermoproteota	NA	NA	c__EX4484-205
GB_GCA_017601265.1	p__Thermoproteota	2815303	Candidatus Brockarchaeota	c__EX4484-205
GB_GCA_002255045.1	p__Thermoproteota	2012510	Candidatus Bathyarchaeota	c__EX4484-205
GB_GCA_011332615.1	p__Thermoproteota	NA	NA	c__Bathyarchaeia
GB_GCA_011367965.1	p__Thermoproteota	NA	NA	c__Bathyarchaeia
GB_GCA_012511995.1	p__Thermoproteota	2056631	Crenarchaeota	c__Bathyarchaeia
GB_GCA_012515445.1	p__Thermoproteota	2026714	Candidatus Bathyarchaeota	c__Bathyarchaeia
GB_GCA_009781675.1	p__Thermoproteota	2026714	Candidatus Bathyarchaeota	c__Bathyarchaeia
GB_GCA_009783705.1	p__Thermoproteota	2026714	Candidatus Bathyarchaeota	c__Bathyarchaeia
GB_GCA_012513715.1	p__Thermoproteota	2056631	Crenarchaeota	c__Bathyarchaeia
GB_GCA_009781395.1	p__Thermoproteota	2026714	Candidatus Bathyarchaeota	c__Bathyarchaeia
GB_GCA_009787585.1	p__Thermoproteota	2026714	Candidatus Bathyarchaeota	c__Bathyarchaeia
GB_GCA_009779045.1	p__Thermoproteota	2026714	Candidatus Bathyarchaeota	c__Bathyarchaeia
GB_GCA_009776805.1	p__Thermoproteota	2026714	Candidatus Bathyarchaeota	c__Bathyarchaeia
GB_GCA_009787175.1	p__Thermoproteota	2026714	Candidatus Bathyarchaeota	c__Bathyarchaeia
GB_GCA_009778385.1	p__Thermoproteota	2026714	Candidatus Bathyarchaeota	c__Bathyarchaeia
GB_GCA_003151735.1	p__Thermoproteota	2026714	Candidatus Bathyarchaeota	c__Bathyarchaeia
GB_GCA_903901015.1	p__Thermoproteota	2026714	Candidatus Bathyarchaeota	c__Bathyarchaeia
GB_GCA_003141855.1	p__Thermoproteota	2026714	Candidatus Bathyarchaeota	c__Bathyarchaeia
GB_GCA_003164295.1	p__Thermoproteota	2026714	Candidatus Bathyarchaeota	c__Bathyarchaeia
GB_GCA_003165195.1	p__Thermoproteota	2026714	Candidatus Bathyarchaeota	c__Bathyarchaeia
GB_GCA_003133625.1	p__Thermoproteota	2026714	Candidatus Bathyarchaeota	c__Bathyarchaeia
GB_GCA_003589585.1	p__Thermoproteota	2026714	Candidatus Bathyarchaeota	c__Bathyarchaeia
GB_GCA_017883615.1	p__Thermoproteota	2026714	Candidatus Bathyarchaeota	c__Bathyarchaeia
GB_GCA_018475625.1	p__Thermoproteota	2709783	Candidatus Bathyarchaeota	c__Bathyarchaeia
GB_GCA_001273335.1	p__Thermoproteota	1685125	Candidatus Bathyarchaeota	c__Bathyarchaeia
GB_GCA_016927895.1	p__Thermoproteota	2026714	Candidatus Bathyarchaeota	c__Bathyarchaeia
GB_GCA_007050895.1	p__Thermoproteota	2026714	Candidatus Bathyarchaeota	c__Bathyarchaeia
GB_GCA_016927015.1	p__Thermoproteota	2026714	Candidatus Bathyarchaeota	c__Bathyarchaeia
GB_GCA_001273385.1	p__Thermoproteota	1685126	Candidatus Bathyarchaeota	c__Bathyarchaeia
GB_GCA_016649625.1	p__Thermoproteota	2026714	Candidatus Bathyarchaeota	c__Bathyarchaeia
GB_GCA_013330975.1	p__Thermoproteota	2026714	Candidatus Bathyarchaeota	c__Bathyarchaeia
GB_GCA_011051215.1	p__Thermoproteota	NA	NA	c__Bathyarchaeia
GB_GCA_011334665.1	p__Thermoproteota	NA	NA	c__Bathyarchaeia
GB_GCA_002779555.1	p__Thermoproteota	1974385	Candidatus Bathyarchaeota	c__Bathyarchaeia
GB_GCA_011370995.1	p__Thermoproteota	NA	NA	c__Bathyarchaeia
GB_GCA_018396615.1	p__Thermoproteota	2026714	Candidatus Bathyarchaeota	c__Bathyarchaeia
GB_GCA_013388895.1	p__Thermoproteota	2026714	Candidatus Bathyarchaeota	c__Bathyarchaeia
GB_GCA_013388905.1	p__Thermoproteota	2026714	Candidatus Bathyarchaeota	c__Bathyarchaeia
GB_GCA_011053435.1	p__Thermoproteota	NA	NA	c__Bathyarchaeia
GB_GCA_002010975.1	p__Thermoproteota	1935115	Candidatus Bathyarchaeota	c__Bathyarchaeia
GB_GCA_003601605.1	p__Thermoproteota	2026714	Candidatus Bathyarchaeota	c__Bathyarchaeia
GB_GCA_011373965.1	p__Thermoproteota	NA	NA	c__Bathyarchaeia
GB_GCA_018396875.1	p__Thermoproteota	2026714	Candidatus Bathyarchaeota	c__Bathyarchaeia
GB_GCA_011364585.1	p__Thermoproteota	NA	NA	c__Bathyarchaeia
GB_GCA_018396705.1	p__Thermoproteota	2026714	Candidatus Bathyarchaeota	c__Bathyarchaeia
GB_GCA_011373445.1	p__Thermoproteota	NA	NA	c__Bathyarchaeia
GB_GCA_011373895.1	p__Thermoproteota	NA	NA	c__Bathyarchaeia
GB_GCA_011364805.1	p__Thermoproteota	NA	NA	c__Bathyarchaeia
GB_GCA_018396955.1	p__Thermoproteota	2026714	Candidatus Bathyarchaeota	c__Bathyarchaeia
GB_GCA_009889605.1	p__Thermoproteota	2026714	Candidatus Bathyarchaeota	c__Bathyarchaeia
GB_GCA_018396675.1	p__Thermoproteota	2026714	Candidatus Bathyarchaeota	c__Bathyarchaeia
GB_GCA_004376975.1	p__Thermoproteota	2026714	Candidatus Bathyarchaeota	c__Bathyarchaeia
GB_GCA_014859805.1	p__Thermoproteota	2026714	Candidatus Bathyarchaeota	c__Bathyarchaeia
GB_GCA_003601785.1	p__Thermoproteota	2026714	Candidatus Bathyarchaeota	c__Bathyarchaeia
GB_GCA_003601875.1	p__Thermoproteota	2026714	Candidatus Bathyarchaeota	c__Bathyarchaeia
GB_GCA_002010925.1	p__Thermoproteota	1935112	Candidatus Bathyarchaeota	c__Bathyarchaeia
GB_GCA_002507245.1	p__Thermoproteota	1915990	Candidatus Bathyarchaeota	c__Bathyarchaeia
GB_GCA_003661945.1	p__Thermoproteota	2026714	Candidatus Bathyarchaeota	c__Bathyarchaeia
GB_GCA_009889585.1	p__Thermoproteota	2026714	Candidatus Bathyarchaeota	c__Bathyarchaeia
GB_GCA_003096235.1	p__Thermoproteota	2026714	Candidatus Bathyarchaeota	c__Bathyarchaeia
GB_GCA_004376385.1	p__Thermoproteota	2026714	Candidatus Bathyarchaeota	c__Bathyarchaeia
GB_GCA_003096255.1	p__Thermoproteota	2026714	Candidatus Bathyarchaeota	c__Bathyarchaeia
GB_GCA_016930555.1	p__Thermoproteota	2026714	Candidatus Bathyarchaeota	c__Bathyarchaeia
GB_GCA_014859755.1	p__Thermoproteota	2026714	Candidatus Bathyarchaeota	c__Bathyarchaeia
GB_GCA_001399795.1	p__Thermoproteota	1700836	Candidatus Bathyarchaeota	c__Bathyarchaeia
GB_GCA_004376295.1	p__Thermoproteota	2026714	Candidatus Bathyarchaeota	c__Bathyarchaeia
GB_GCA_003662715.1	p__Thermoproteota	2026714	Candidatus Bathyarchaeota	c__Bathyarchaeia
GB_GCA_001399805.1	p__Thermoproteota	1700835	Candidatus Bathyarchaeota	c__Bathyarchaeia
GB_GCA_004376645.1	p__Thermoproteota	2026714	Candidatus Bathyarchaeota	c__Bathyarchaeia
GB_GCA_011363945.1	p__Thermoproteota	NA	NA	c__Bathyarchaeia
GB_GCA_018396995.1	p__Thermoproteota	2026714	Candidatus Bathyarchaeota	c__Bathyarchaeia
GB_GCA_018396405.1	p__Thermoproteota	2026714	Candidatus Bathyarchaeota	c__Bathyarchaeia
GB_GCA_011364715.1	p__Thermoproteota	NA	NA	c__Bathyarchaeia
GB_GCA_018396635.1	p__Thermoproteota	2026714	Candidatus Bathyarchaeota	c__Bathyarchaeia
GB_GCA_018396795.1	p__Thermoproteota	2026714	Candidatus Bathyarchaeota	c__Bathyarchaeia
GB_GCA_011366945.1	p__Thermoproteota	NA	NA	c__Bathyarchaeia
GB_GCA_011380195.1	p__Thermoproteota	NA	NA	c__Bathyarchaeia
GB_GCA_018396655.1	p__Thermoproteota	2026714	Candidatus Bathyarchaeota	c__Bathyarchaeia
GB_GCA_018396975.1	p__Thermoproteota	2026714	Candidatus Bathyarchaeota	c__Bathyarchaeia
GB_GCA_018396435.1	p__Thermoproteota	2026714	Candidatus Bathyarchaeota	c__Bathyarchaeia
GB_GCA_018396555.1	p__Thermoproteota	2026714	Candidatus Bathyarchaeota	c__Bathyarchaeia
GB_GCA_011363705.1	p__Thermoproteota	NA	NA	c__Bathyarchaeia
GB_GCA_001593845.1	p__Thermoproteota	1779372	Candidatus Bathyarchaeota	c__Bathyarchaeia
GB_GCA_003601725.1	p__Thermoproteota	2026714	Candidatus Bathyarchaeota	c__Bathyarchaeia
GB_GCA_003601695.1	p__Thermoproteota	2026714	Candidatus Bathyarchaeota	c__Bathyarchaeia
GB_GCA_003661975.1	p__Thermoproteota	2026714	Candidatus Bathyarchaeota	c__Bathyarchaeia
GB_GCA_018397055.1	p__Thermoproteota	2026714	Candidatus Bathyarchaeota	c__Bathyarchaeia
GB_GCA_018397065.1	p__Thermoproteota	2026714	Candidatus Bathyarchaeota	c__Bathyarchaeia
GB_GCA_003601835.1	p__Thermoproteota	2026714	Candidatus Bathyarchaeota	c__Bathyarchaeia
GB_GCA_015520475.1	p__Thermoproteota	2026714	Candidatus Bathyarchaeota	c__Bathyarchaeia
GB_GCA_001593925.1	p__Thermoproteota	1779370	Candidatus Bathyarchaeota	c__Bathyarchaeia
GB_GCA_001593935.1	p__Thermoproteota	1779371	Candidatus Bathyarchaeota	c__Bathyarchaeia
GB_GCA_003662645.1	p__Thermoproteota	2026714	Candidatus Bathyarchaeota	c__Bathyarchaeia
GB_GCA_002490245.1	p__Thermoproteota	2041147	Candidatus Bathyarchaeota	c__Bathyarchaeia
GB_GCA_002255025.1	p__Thermoproteota	2012509	Candidatus Bathyarchaeota	c__Bathyarchaeia
GB_GCA_011040545.1	p__Thermoproteota	2026714	Candidatus Bathyarchaeota	c__Bathyarchaeia
GB_GCA_003662535.1	p__Thermoproteota	2026714	Candidatus Bathyarchaeota	c__Bathyarchaeia
GB_GCA_013619005.1	p__Thermoproteota	2026714	Candidatus Bathyarchaeota	c__Bathyarchaeia
GB_GCA_018652685.1	p__Thermoproteota	2026714	Candidatus Bathyarchaeota	c__Bathyarchaeia
GB_GCA_014729945.1	p__Thermoproteota	2026714	Candidatus Bathyarchaeota	c__Bathyarchaeia
GB_GCA_001775965.1	p__Thermoproteota	1797380	Candidatus Bathyarchaeota	c__Bathyarchaeia
GB_GCA_016934355.1	p__Thermoproteota	2026714	Candidatus Bathyarchaeota	c__Bathyarchaeia
GB_GCA_014730055.1	p__Thermoproteota	2026714	Candidatus Bathyarchaeota	c__Bathyarchaeia
GB_GCA_013329615.1	p__Thermoproteota	2026714	Candidatus Bathyarchaeota	c__Bathyarchaeia
GB_GCA_017883585.1	p__Thermoproteota	2026714	Candidatus Bathyarchaeota	c__Bathyarchaeia
GB_GCA_001774245.1	p__Thermoproteota	1797379	Candidatus Bathyarchaeota	c__Bathyarchaeia
GB_GCA_016867505.1	p__Thermoproteota	2026714	Candidatus Bathyarchaeota	c__Bathyarchaeia
GB_GCA_016930055.1	p__Thermoproteota	2026714	Candidatus Bathyarchaeota	c__Bathyarchaeia
GB_GCA_002726865.1	p__Thermoproteota	2026714	Candidatus Bathyarchaeota	c__Bathyarchaeia
GB_GCA_016783485.1	p__Thermoproteota	2026714	Candidatus Bathyarchaeota	c__Bathyarchaeia
GB_GCA_016783455.1	p__Thermoproteota	2026714	Candidatus Bathyarchaeota	c__Bathyarchaeia
GB_GCA_003662205.1	p__Thermoproteota	2026714	Candidatus Bathyarchaeota	c__Bathyarchaeia
GB_GCA_018396515.1	p__Thermoproteota	2026714	Candidatus Bathyarchaeota	c__Bathyarchaeia
GB_GCA_018396865.1	p__Thermoproteota	2026714	Candidatus Bathyarchaeota	c__Bathyarchaeia
GB_GCA_018396695.1	p__Thermoproteota	2026714	Candidatus Bathyarchaeota	c__Bathyarchaeia
GB_GCA_001593875.1	p__Thermoproteota	1779367	Candidatus Bathyarchaeota	c__Bathyarchaeia
GB_GCA_003601775.1	p__Thermoproteota	2026714	Candidatus Bathyarchaeota	c__Bathyarchaeia
GB_GCA_005884195.1	p__Thermoproteota	2026714	Candidatus Bathyarchaeota	c__Bathyarchaeia
GB_GCA_005888755.1	p__Thermoproteota	2026714	Candidatus Bathyarchaeota	c__Bathyarchaeia
GB_GCA_005881615.1	p__Thermoproteota	2026714	Candidatus Bathyarchaeota	c__Bathyarchaeia
GB_GCA_001918765.1	p__Thermoproteota	1805095	Crenarchaeota	c__Bathyarchaeia
GB_GCA_005881695.1	p__Thermoproteota	2026714	Candidatus Bathyarchaeota	c__Bathyarchaeia
GB_GCA_005882895.1	p__Thermoproteota	2026714	Candidatus Bathyarchaeota	c__Bathyarchaeia
GB_GCA_005883695.1	p__Thermoproteota	2026714	Candidatus Bathyarchaeota	c__Bathyarchaeia
GB_GCA_005883075.1	p__Thermoproteota	2026714	Candidatus Bathyarchaeota	c__Bathyarchaeia
GB_GCA_005883085.1	p__Thermoproteota	2026714	Candidatus Bathyarchaeota	c__Bathyarchaeia
GB_GCA_005888745.1	p__Thermoproteota	2026714	Candidatus Bathyarchaeota	c__Bathyarchaeia
GB_GCA_001918745.1	p__Thermoproteota	1805096	Crenarchaeota	c__Bathyarchaeia
GB_GCA_005884605.1	p__Thermoproteota	2026714	Candidatus Bathyarchaeota	c__Bathyarchaeia
GB_GCA_001915065.1	p__Thermoproteota	1805020		c__Bathyarchaeia
GB_GCA_005882905.1	p__Thermoproteota	2026714	Candidatus Bathyarchaeota	c__Bathyarchaeia
GB_GCA_002495485.1	p__Thermoproteota	1915989	Candidatus Bathyarchaeota	c__Bathyarchaeia
GB_GCA_005882955.1	p__Thermoproteota	2026714	Candidatus Bathyarchaeota	c__Bathyarchaeia
GB_GCA_005888635.1	p__Thermoproteota	2026714	Candidatus Bathyarchaeota	c__Bathyarchaeia
GB_GCA_001919285.1	p__Thermoproteota	1805013		c__Bathyarchaeia
GB_GCA_005888735.1	p__Thermoproteota	2026714	Candidatus Bathyarchaeota	c__Bathyarchaeia
GB_GCA_005888675.1	p__Thermoproteota	2026714	Candidatus Bathyarchaeota	c__Bathyarchaeia
GB_GCA_005888695.1	p__Thermoproteota	2026714	Candidatus Bathyarchaeota	c__Bathyarchaeia
GB_GCA_001768965.1	p__Thermoproteota	1797286		c__Bathyarchaeia
GB_GCA_003152955.1	p__Thermoproteota	2026714	Candidatus Bathyarchaeota	c__Bathyarchaeia
GB_GCA_001775955.1	p__Thermoproteota	1797377	Candidatus Bathyarchaeota	c__Bathyarchaeia
GB_GCA_007050885.1	p__Thermoproteota	2026714	Candidatus Bathyarchaeota	c__Bathyarchaeia
GB_GCA_018397035.1	p__Thermoproteota	2026714	Candidatus Bathyarchaeota	c__Bathyarchaeia
GB_GCA_018396565.1	p__Thermoproteota	2026714	Candidatus Bathyarchaeota	c__Bathyarchaeia
GB_GCA_018396915.1	p__Thermoproteota	2026714	Candidatus Bathyarchaeota	c__Bathyarchaeia
GB_GCA_011355205.1	p__Thermoproteota	NA	NA	c__Bathyarchaeia
GB_GCA_011338225.1	p__Thermoproteota	NA	NA	c__Bathyarchaeia
GB_GCA_018396815.1	p__Thermoproteota	2026714	Candidatus Bathyarchaeota	c__Bathyarchaeia
GB_GCA_011369655.1	p__Thermoproteota	NA	NA	c__Bathyarchaeia
GB_GCA_018396775.1	p__Thermoproteota	2026714	Candidatus Bathyarchaeota	c__Bathyarchaeia
GB_GCA_011389385.1	p__Thermoproteota	NA	NA	c__Bathyarchaeia
GB_GCA_018396725.1	p__Thermoproteota	2026714	Candidatus Bathyarchaeota	c__Bathyarchaeia
GB_GCA_011358085.1	p__Thermoproteota	NA	NA	c__Bathyarchaeia
GB_GCA_001593855.1	p__Thermoproteota	1779369	Candidatus Bathyarchaeota	c__Bathyarchaeia
GB_GCA_003662305.1	p__Thermoproteota	2026714	Candidatus Bathyarchaeota	c__Bathyarchaeia
GB_GCA_003662485.1	p__Thermoproteota	2026714	Candidatus Bathyarchaeota	c__Bathyarchaeia
GB_GCA_003662515.1	p__Thermoproteota	2026714	Candidatus Bathyarchaeota	c__Bathyarchaeia
GB_GCA_002011035.1	p__Thermoproteota	NA	NA	c__Bathyarchaeia
GB_GCA_002254975.1	p__Thermoproteota	2012511	Candidatus Bathyarchaeota	c__Bathyarchaeia
GB_GCA_003661965.1	p__Thermoproteota	2026714	Candidatus Bathyarchaeota	c__Bathyarchaeia
GB_GCA_001775995.1	p__Thermoproteota	1797381	Candidatus Bathyarchaeota	c__Bathyarchaeia
GB_GCA_018396415.1	p__Thermoproteota	2026714	Candidatus Bathyarchaeota	c__Bathyarchaeia
GB_GCA_011369595.1	p__Thermoproteota	NA	NA	c__Bathyarchaeia
GB_GCA_011374155.1	p__Thermoproteota	NA	NA	c__Bathyarchaeia
GB_GCA_011361905.1	p__Thermoproteota	NA	NA	c__Bathyarchaeia
GB_GCA_011366665.1	p__Thermoproteota	NA	NA	c__Bathyarchaeia
GB_GCA_018396755.1	p__Thermoproteota	2026714	Candidatus Bathyarchaeota	c__Bathyarchaeia
GB_GCA_001593865.1	p__Thermoproteota	1779368	Candidatus Bathyarchaeota	c__Bathyarchaeia
GB_GCA_011367275.1	p__Thermoproteota	NA	NA	c__Bathyarchaeia
GB_GCA_011375775.1	p__Thermoproteota	NA	NA	c__Bathyarchaeia
GB_GCA_018396395.1	p__Thermoproteota	2026714	Candidatus Bathyarchaeota	c__Bathyarchaeia
GB_GCA_002495025.1	p__Thermoproteota	1915617	Crenarchaeota	c__Thermoproteia
GB_GCA_011056815.1	p__Thermoproteota	NA	NA	c__Thermoproteia
GB_GCA_011364525.1	p__Thermoproteota	NA	NA	c__Thermoproteia
GB_GCA_011375785.1	p__Thermoproteota	NA	NA	c__Thermoproteia
GB_GCA_011380145.1	p__Thermoproteota	NA	NA	c__Thermoproteia
GB_GCA_011380285.1	p__Thermoproteota	NA	NA	c__Thermoproteia
RS_GCF_000186365.1	p__Thermoproteota	765177	Crenarchaeota	c__Thermoproteia
RS_GCF_000513855.1	p__Thermoproteota	1150674	Crenarchaeota	c__Thermoproteia
GB_GCA_011053855.1	p__Thermoproteota	NA	NA	c__Thermoproteia
RS_GCF_014962245.1	p__Thermoproteota	54254	Crenarchaeota	c__Thermoproteia
RS_GCF_000092185.1	p__Thermoproteota	633148	Crenarchaeota	c__Thermoproteia
RS_GCF_000264495.1	p__Thermoproteota	1184251	Crenarchaeota	c__Thermoproteia
GB_GCA_011375875.1	p__Thermoproteota	NA	NA	c__Thermoproteia
GB_GCA_002254665.1	p__Thermoproteota	2012521	Crenarchaeota	c__Thermoproteia
GB_GCA_003661825.1	p__Thermoproteota	2250277	Crenarchaeota	c__Thermoproteia
GB_GCA_011364225.1	p__Thermoproteota	NA	NA	c__Thermoproteia
GB_GCA_011366735.1	p__Thermoproteota	NA	NA	c__Thermoproteia
GB_GCA_013154205.1	p__Thermoproteota	2056631	Crenarchaeota	c__Thermoproteia
GB_GCA_015520735.1	p__Thermoproteota	2480821	Crenarchaeota	c__Thermoproteia
GB_GCA_015521265.1	p__Thermoproteota	2480821	Crenarchaeota	c__Thermoproteia
RS_GCF_000015945.1	p__Thermoproteota	399550	Crenarchaeota	c__Thermoproteia
RS_GCF_000092465.1	p__Thermoproteota	591019	Crenarchaeota	c__Thermoproteia
GB_GCA_015522345.1	p__Thermoproteota	2480821	Crenarchaeota	c__Thermoproteia
RS_GCF_001412615.1	p__Thermoproteota	1273541	Crenarchaeota	c__Thermoproteia
GB_GCA_015661645.1	p__Thermoproteota	1273541	Crenarchaeota	c__Thermoproteia
RS_GCF_001462395.1	p__Thermoproteota	2309	Crenarchaeota	c__Thermoproteia
RS_GCF_000015145.1	p__Thermoproteota	415426	Crenarchaeota	c__Thermoproteia
GB_GCA_003978665.1	p__Thermoproteota	1970083	Crenarchaeota	c__Thermoproteia
GB_GCA_013540595.1	p__Thermoproteota	1970082	Crenarchaeota	c__Thermoproteia
GB_GCA_013153105.1	p__Thermoproteota	2056631	Crenarchaeota	c__Thermoproteia
GB_GCA_015520245.1	p__Thermoproteota	2528704	Crenarchaeota	c__Thermoproteia
GB_GCA_013153145.1	p__Thermoproteota	2056631	Crenarchaeota	c__Thermoproteia
GB_GCA_015662475.1	p__Thermoproteota	1970082	Crenarchaeota	c__Thermoproteia
RS_GCF_000223395.1	p__Thermoproteota	694429	Crenarchaeota	c__Thermoproteia
GB_GCA_015521195.1	p__Thermoproteota	1970085	Crenarchaeota	c__Thermoproteia
GB_GCA_015520265.1	p__Thermoproteota	2528704	Crenarchaeota	c__Thermoproteia
GB_GCA_015521735.1	p__Thermoproteota	2528704	Crenarchaeota	c__Thermoproteia
GB_GCA_013152575.1	p__Thermoproteota	2056631	Crenarchaeota	c__Thermoproteia
GB_GCA_015523485.1	p__Thermoproteota	2480821	Crenarchaeota	c__Thermoproteia
GB_GCA_015521085.1	p__Thermoproteota	2480821	Crenarchaeota	c__Thermoproteia
GB_GCA_015521175.1	p__Thermoproteota	2480821	Crenarchaeota	c__Thermoproteia
GB_GCA_015521115.1	p__Thermoproteota	2480821	Crenarchaeota	c__Thermoproteia
GB_GCA_015521185.1	p__Thermoproteota	2480821	Crenarchaeota	c__Thermoproteia
GB_GCA_015521095.1	p__Thermoproteota	2480821	Crenarchaeota	c__Thermoproteia
GB_GCA_015520195.1	p__Thermoproteota	2480821	Crenarchaeota	c__Thermoproteia
GB_GCA_015523445.1	p__Thermoproteota	2480821	Crenarchaeota	c__Thermoproteia
GB_GCA_015521705.1	p__Thermoproteota	2480821	Crenarchaeota	c__Thermoproteia
RS_GCF_000011125.1	p__Thermoproteota	272557	Crenarchaeota	c__Thermoproteia
RS_GCF_000591035.1	p__Thermoproteota	1198449	Crenarchaeota	c__Thermoproteia
GB_GCA_015521685.1	p__Thermoproteota	1872399	Crenarchaeota	c__Thermoproteia
GB_GCA_015523465.1	p__Thermoproteota	2480821	Crenarchaeota	c__Thermoproteia
GB_GCA_011367065.1	p__Thermoproteota	NA	NA	c__Thermoproteia
RS_GCF_000317795.1	p__Thermoproteota	1056495	Crenarchaeota	c__Thermoproteia
GB_GCA_002506595.1	p__Thermoproteota	1915614	Crenarchaeota	c__Thermoproteia
GB_GCA_002877855.1	p__Thermoproteota	2060322	Crenarchaeota	c__Thermoproteia
GB_GCA_015522625.1	p__Thermoproteota	2614261	Crenarchaeota	c__Thermoproteia
GB_GCA_015523575.1	p__Thermoproteota	2614261	Crenarchaeota	c__Thermoproteia
RS_GCF_000144915.1	p__Thermoproteota	666510	Crenarchaeota	c__Thermoproteia
RS_GCF_003431325.1	p__Thermoproteota	1577685	Crenarchaeota	c__Thermoproteia
GB_GCA_000495735.1	p__Thermoproteota	1410576	Crenarchaeota	c__Thermoproteia
GB_GCA_002496425.1	p__Thermoproteota	1915615	Crenarchaeota	c__Thermoproteia
GB_GCA_015522635.1	p__Thermoproteota	2480821	Crenarchaeota	c__Thermoproteia
GB_GCA_015522645.1	p__Thermoproteota	2480821	Crenarchaeota	c__Thermoproteia
GB_GCA_015521205.1	p__Thermoproteota	2480821	Crenarchaeota	c__Thermoproteia
RS_GCF_000017945.1	p__Thermoproteota	453591	Crenarchaeota	c__Thermoproteia
GB_GCA_013154085.1	p__Thermoproteota	2056631	Crenarchaeota	c__Thermoproteia
GB_GCA_015521275.1	p__Thermoproteota	2480821	Crenarchaeota	c__Thermoproteia
RS_GCF_001481685.1	p__Thermoproteota	940295	Crenarchaeota	c__Thermoproteia
GB_GCA_002899805.1	p__Thermoproteota	2060324	Crenarchaeota	c__Thermoproteia
GB_GCA_011333245.1	p__Thermoproteota	NA	NA	c__Thermoproteia
RS_GCF_000258425.1	p__Thermoproteota	1163730	Crenarchaeota	c__Thermoproteia
GB_GCA_009904015.1	p__Thermoproteota	2480821	Crenarchaeota	c__Thermoproteia
GB_GCA_011380215.1	p__Thermoproteota	NA	NA	c__Thermoproteia
GB_GCA_011361755.1	p__Thermoproteota	NA	NA	c__Thermoproteia
GB_GCA_011380255.1	p__Thermoproteota	NA	NA	c__Thermoproteia
GB_GCA_011055355.1	p__Thermoproteota	NA	NA	c__Thermoproteia
GB_GCA_011366635.1	p__Thermoproteota	NA	NA	c__Thermoproteia
GB_GCA_011375585.1	p__Thermoproteota	NA	NA	c__Thermoproteia
GB_GCA_000145985.1	p__Thermoproteota	583356	Crenarchaeota	c__Thermoproteia
GB_GCA_011057405.1	p__Thermoproteota	NA	NA	c__Thermoproteia
GB_GCA_011366545.1	p__Thermoproteota	NA	NA	c__Thermoproteia
GB_GCA_011362275.1	p__Thermoproteota	NA	NA	c__Thermoproteia
GB_GCA_011364155.1	p__Thermoproteota	NA	NA	c__Thermoproteia
GB_GCA_013154235.1	p__Thermoproteota	2056631	Crenarchaeota	c__Thermoproteia
GB_GCA_015662595.1	p__Thermoproteota	334771	Crenarchaeota	c__Thermoproteia
GB_GCA_003661775.1	p__Thermoproteota	2250277	Crenarchaeota	c__Thermoproteia
GB_GCA_003661865.1	p__Thermoproteota	2250277	Crenarchaeota	c__Thermoproteia
GB_GCA_003661905.1	p__Thermoproteota	2250277	Crenarchaeota	c__Thermoproteia
GB_GCA_003116855.1	p__Thermoproteota	2027460	Crenarchaeota	c__Thermoproteia
GB_GCA_011056395.1	p__Thermoproteota	NA	NA	c__Thermoproteia
GB_GCA_015521765.1	p__Thermoproteota	2480821	Crenarchaeota	c__Thermoproteia
GB_GCA_009903825.1	p__Thermoproteota	2480821	Crenarchaeota	c__Thermoproteia
GB_GCA_011361945.1	p__Thermoproteota	NA	NA	c__Thermoproteia
GB_GCA_011375725.1	p__Thermoproteota	NA	NA	c__Thermoproteia
GB_GCA_011364565.1	p__Thermoproteota	NA	NA	c__Thermoproteia
GB_GCA_003056265.1	p__Thermoproteota	1973259	Crenarchaeota	c__Thermoproteia
GB_GCA_015521295.1	p__Thermoproteota	2480821	Crenarchaeota	c__Thermoproteia
GB_GCA_015523295.1	p__Thermoproteota	2480821	Crenarchaeota	c__Thermoproteia
GB_GCA_002255065.1	p__Thermoproteota	2012517	Crenarchaeota	c__Thermoproteia
GB_GCA_003661745.1	p__Thermoproteota	2250277	Crenarchaeota	c__Thermoproteia
GB_GCA_015521325.1	p__Thermoproteota	2480821	Crenarchaeota	c__Thermoproteia
GB_GCA_011373125.1	p__Thermoproteota	NA	NA	c__Thermoproteia
GB_GCA_011375535.1	p__Thermoproteota	NA	NA	c__Thermoproteia
GB_GCA_011337845.1	p__Thermoproteota	NA	NA	c__Thermoproteia
GB_GCA_011366425.1	p__Thermoproteota	NA	NA	c__Thermoproteia
GB_GCA_003086435.1	p__Thermoproteota	563177	Crenarchaeota	c__Thermoproteia
RS_GCF_009729015.1	p__Thermoproteota	2283	Crenarchaeota	c__Thermoproteia
RS_GCF_009729545.1	p__Thermoproteota	12915	Crenarchaeota	c__Thermoproteia
RS_GCF_002116695.1	p__Thermoproteota	282676	Crenarchaeota	c__Thermoproteia
RS_GCF_003201765.2	p__Thermoproteota	619593	Crenarchaeota	c__Thermoproteia
RS_GCF_000632495.1	p__Thermoproteota	1160895	Crenarchaeota	c__Thermoproteia
GB_GCA_000565255.1	p__Thermoproteota	1326980	Crenarchaeota	c__Thermoproteia
RS_GCF_003201835.2	p__Thermoproteota	41673	Crenarchaeota	c__Thermoproteia
RS_GCF_000204925.1	p__Thermoproteota	1006006	Crenarchaeota	c__Thermoproteia
RS_GCF_003201675.2	p__Thermoproteota	1293036	Crenarchaeota	c__Thermoproteia
GB_GCA_000016605.1	p__Thermoproteota	399549	Crenarchaeota	c__Thermoproteia
RS_GCF_013343295.1	p__Thermoproteota	1532350	Crenarchaeota	c__Thermoproteia
RS_GCF_000243315.1	p__Thermoproteota	671065	Crenarchaeota	c__Thermoproteia
RS_GCF_000022485.1	p__Thermoproteota	419942	Crenarchaeota	c__Thermoproteia
RS_GCF_019175345.1	p__Thermoproteota	523848	Crenarchaeota	c__Thermoproteia
RS_GCF_900079115.1	p__Thermoproteota	2287	Crenarchaeota	c__Thermoproteia
RS_GCF_009601705.1	p__Thermoproteota	2663019	Crenarchaeota	c__Thermoproteia
RS_GCF_001719125.1	p__Thermoproteota	1891280	Crenarchaeota	c__Thermoproteia
GB_GCA_002495845.1	p__Thermoproteota	1915604	Crenarchaeota	c__Thermoproteia
RS_GCF_008326425.1	p__Thermoproteota	1294262	Crenarchaeota	c__Thermoproteia
RS_GCF_001316045.1	p__Thermoproteota	523847	Crenarchaeota	c__Thermoproteia
RS_GCF_000012285.1	p__Thermoproteota	330779	Crenarchaeota	c__Thermoproteia
GB_GCA_000508305.1	p__Thermoproteota	1435377	Crenarchaeota	c__Thermoproteia
GB_GCA_003086555.1	p__Thermoproteota	1987491	Crenarchaeota	c__Thermoproteia
RS_GCF_009729035.1	p__Thermoproteota	41675	Crenarchaeota	c__Thermoproteia
RS_GCF_000011205.1	p__Thermoproteota	273063	Crenarchaeota	c__Thermoproteia
RS_GCF_009729055.1	p__Thermoproteota	69656	Crenarchaeota	c__Thermoproteia
RS_GCF_012222305.1	p__Thermoproteota	NA	NA	c__Thermoproteia
GB_GCA_000389735.1	p__Thermoproteota	1294123	Crenarchaeota	c__Thermoproteia
RS_GCF_003967175.1	p__Thermoproteota	1670455	Crenarchaeota	c__Thermoproteia
GB_GCA_017857195.1	p__Thermoproteota	2026739	Euryarchaeota	c__Thermoproteia
GB_GCA_002254745.1	p__Thermoproteota	2012518	Crenarchaeota	c__Thermoproteia
GB_GCA_011375895.1	p__Thermoproteota	NA	NA	c__Thermoproteia
GB_GCA_015661855.1	p__Thermoproteota	2480821	Crenarchaeota	c__Thermoproteia
GB_GCA_003019535.1	p__Thermoproteota	1978159	Candidatus Marsarchaeota	c__Thermoproteia
GB_GCA_902812505.1	p__Thermoproteota	1906665		c__Thermoproteia
GB_GCA_003019595.1	p__Thermoproteota	1978156	Candidatus Marsarchaeota	c__Thermoproteia
GB_GCA_002507085.1	p__Thermoproteota	1915609		c__Thermoproteia
GB_GCA_011055275.1	p__Thermoproteota	2250277	Crenarchaeota	c__Thermoproteia
GB_GCA_002496475.1	p__Thermoproteota	1915607	Crenarchaeota	c__Thermoproteia
RS_GCF_014646555.1	p__Thermoproteota	1293586	Crenarchaeota	c__Thermoproteia
RS_GCF_000190315.1	p__Thermoproteota	985053	Crenarchaeota	c__Thermoproteia
GB_GCA_001315985.1	p__Thermoproteota	1293043	Crenarchaeota	c__Thermoproteia
GB_GCA_001316265.1	p__Thermoproteota	1295371	Crenarchaeota	c__Thermoproteia
RS_GCF_000148385.1	p__Thermoproteota	572478	Crenarchaeota	c__Thermoproteia
GB_GCA_001316125.1	p__Thermoproteota	1295123	Crenarchaeota	c__Thermoproteia
GB_GCA_001316005.1	p__Thermoproteota	1293044	Crenarchaeota	c__Thermoproteia
GB_GCA_001316285.1	p__Thermoproteota	1295372	Crenarchaeota	c__Thermoproteia
GB_GCA_001316245.1	p__Thermoproteota	1295370	Crenarchaeota	c__Thermoproteia
GB_GCA_002506645.1	p__Thermoproteota	164451	Crenarchaeota	c__Thermoproteia
GB_GCA_001516765.1	p__Thermoproteota	1714250	Crenarchaeota	c__Thermoproteia
RS_GCF_001748385.1	p__Thermoproteota	867917	Crenarchaeota	c__Thermoproteia
RS_GCF_000018305.1	p__Thermoproteota	397948	Crenarchaeota	c__Thermoproteia
GB_GCA_002506515.1	p__Thermoproteota	1915569	Crenarchaeota	c__Thermoproteia
RS_GCF_001663375.1	p__Thermoproteota	1650354	Crenarchaeota	c__Thermoproteia
GB_GCA_001315925.1	p__Thermoproteota	1293040	Crenarchaeota	c__Thermoproteia
GB_GCA_002508315.1	p__Thermoproteota	1915605	Crenarchaeota	c__Thermoproteia
GB_GCA_001516585.1	p__Thermoproteota	1714261	Crenarchaeota	c__Thermoproteia
GB_GCA_013153895.1	p__Thermoproteota	2056631	Crenarchaeota	c__Thermoproteia
GB_GCA_013154355.1	p__Thermoproteota	2056631	Crenarchaeota	c__Thermoproteia
GB_GCA_013153275.1	p__Thermoproteota	2056631	Crenarchaeota	c__Thermoproteia
GB_GCA_002254895.1	p__Thermoproteota	2012533	Crenarchaeota	c__Thermoproteia
RS_GCF_000007225.1	p__Thermoproteota	178306	Crenarchaeota	c__Thermoproteia
RS_GCF_000234805.1	p__Thermoproteota	1104324	Crenarchaeota	c__Thermoproteia
RS_GCF_000016385.1	p__Thermoproteota	340102	Crenarchaeota	c__Thermoproteia
GB_GCA_000247545.1	p__Thermoproteota	698757	Crenarchaeota	c__Thermoproteia
RS_GCF_000015205.1	p__Thermoproteota	384616	Crenarchaeota	c__Thermoproteia
RS_GCF_000019805.1	p__Thermoproteota	444157	Crenarchaeota	c__Thermoproteia
GB_GCA_001189275.1	p__Thermoproteota	1227555	Crenarchaeota	c__Thermoproteia
GB_GCA_009903905.1	p__Thermoproteota	2004705	Crenarchaeota	c__Thermoproteia
RS_GCF_000015805.1	p__Thermoproteota	410359	Crenarchaeota	c__Thermoproteia
RS_GCF_000193375.1	p__Thermoproteota	999630	Crenarchaeota	c__Thermoproteia
RS_GCF_002077075.2	p__Thermoproteota	1650659	Crenarchaeota	c__Thermoproteia
GB_GCA_002497345.1	p__Thermoproteota	1915606	Crenarchaeota	c__Thermoproteia
RS_GCF_000253055.1	p__Thermoproteota	768679	Crenarchaeota	c__Thermoproteia
GB_GCA_000960885.1	p__Thermoproteota	1609232	Crenarchaeota	c__Thermoproteia
GB_GCA_015521775.1	p__Thermoproteota	2614265	Crenarchaeota	c__Thermoproteia
GB_GCA_003649205.1	p__Thermoproteota	2250277	Crenarchaeota	c__Thermoproteia
GB_GCA_002855745.1	p__Thermoproteota	1980981	Crenarchaeota	c__Thermoproteia
RS_GCF_014876775.1	p__Thermoproteota	2776706	Crenarchaeota	c__Thermoproteia
RS_GCF_000993805.1	p__Thermoproteota	1550241	Crenarchaeota	c__Thermoproteia
RS_GCF_000015225.1	p__Thermoproteota	368408	Crenarchaeota	c__Thermoproteia
RS_GCF_000446015.1	p__Thermoproteota	1365176	Crenarchaeota	c__Thermoproteia
GB_GCA_011363115.1	p__Thermoproteota	NA	NA	c__Thermoproteia
GB_GCA_011372985.1	p__Thermoproteota	NA	NA	c__Thermoproteia
GB_GCA_011047595.1	p__Thermoproteota	NA	NA	c__Thermoproteia
GB_GCA_011364825.1	p__Thermoproteota	NA	NA	c__Thermoproteia
GB_GCA_011053655.1	p__Thermoproteota	NA	NA	c__Thermoproteia
GB_GCA_011369665.1	p__Thermoproteota	NA	NA	c__Thermoproteia
GB_GCA_011055445.1	p__Thermoproteota	NA	NA	c__Thermoproteia
GB_GCA_011372935.1	p__Thermoproteota	NA	NA	c__Thermoproteia
GB_GCA_003649495.1	p__Thermoproteota	2250277	Crenarchaeota	c__Thermoproteia
GB_GCA_003649235.1	p__Thermoproteota	2250277	Crenarchaeota	c__Thermoproteia
GB_GCA_003649225.1	p__Thermoproteota	2250277	Crenarchaeota	c__Thermoproteia
GB_GCA_003649515.1	p__Thermoproteota	2250277	Crenarchaeota	c__Thermoproteia
GB_GCA_003650675.1	p__Thermoproteota	2250277	Crenarchaeota	c__Thermoproteia
GB_GCA_003650785.1	p__Thermoproteota	2250277	Crenarchaeota	c__Thermoproteia
GB_GCA_002254595.1	p__Thermoproteota	2012526	Crenarchaeota	c__Thermoproteia
GB_GCA_003649445.1	p__Thermoproteota	2250277	Crenarchaeota	c__Thermoproteia
GB_GCA_003650815.1	p__Thermoproteota	2250277	Crenarchaeota	c__Thermoproteia
GB_GCA_003649665.1	p__Thermoproteota	2250277	Crenarchaeota	c__Thermoproteia
GB_GCA_003650925.1	p__Thermoproteota	2250277	Crenarchaeota	c__Thermoproteia
GB_GCA_000375685.1	p__Thermoproteota	1130305	Crenarchaeota	c__Thermoproteia
GB_GCA_017857595.1	p__Thermoproteota	2250277	Crenarchaeota	c__Thermoproteia
GB_GCA_011056475.1	p__Thermoproteota	NA	NA	c__Thermoproteia
GB_GCA_000380705.1	p__Thermoproteota	1052801	Crenarchaeota	c__Thermoproteia
GB_GCA_015520395.1	p__Thermoproteota	2614262	Candidatus Geoarchaeota	c__Thermoproteia
GB_GCA_001717015.1	p__Thermoproteota	1867261	Candidatus Verstraetearchaeota	c__Methanomethylicia
GB_GCA_004028775.1	p__Thermoproteota	2593994	Candidatus Verstraetearchaeota	c__Methanomethylicia
GB_GCA_014361455.1	p__Thermoproteota	2495426	Candidatus Verstraetearchaeota	c__Methanomethylicia
GB_GCA_001717025.1	p__Thermoproteota	1867260	Candidatus Verstraetearchaeota	c__Methanomethylicia
GB_GCA_001717035.1	p__Thermoproteota	1867258	Candidatus Verstraetearchaeota	c__Methanomethylicia
GB_GCA_011329225.1	p__Thermoproteota	NA	NA	c__Methanomethylicia
GB_GCA_015660995.1	p__Thermoproteota	2282146	Candidatus Verstraetearchaeota	c__Methanomethylicia
GB_GCA_016882195.1	p__Thermoproteota	2250257	Candidatus Verstraetearchaeota	c__Methanomethylicia
GB_GCA_004347955.1	p__Thermoproteota	2250257	Candidatus Verstraetearchaeota	c__Methanomethylicia
GB_GCA_011362965.1	p__Thermoproteota	NA	NA	c__Methanomethylicia
GB_GCA_014361445.1	p__Thermoproteota	2758716	Candidatus Verstraetearchaeota	c__Methanomethylicia
GB_GCA_004348015.1	p__Thermoproteota	2250257	Candidatus Verstraetearchaeota	c__Methanomethylicia
GB_GCA_003649085.1	p__Thermoproteota	2250257	Candidatus Verstraetearchaeota	c__Methanomethylicia
GB_GCA_011369545.1	p__Thermoproteota	NA	NA	c__Methanomethylicia
GB_GCA_011605835.1	p__Thermoproteota	2250257	Candidatus Verstraetearchaeota	c__Methanomethylicia
GB_GCA_011362155.1	p__Thermoproteota	NA	NA	c__Methanomethylicia
GB_GCA_004347965.1	p__Thermoproteota	2546571	Candidatus Nezhaarchaeota	c__Methanomethylicia
GB_GCA_003649565.1	p__Thermoproteota	2250277	Crenarchaeota	c__Methanomethylicia
GB_GCA_003650865.1	p__Thermoproteota	2250277	Crenarchaeota	c__Methanomethylicia
GB_GCA_003649615.1	p__Thermoproteota	2250277	Crenarchaeota	c__Methanomethylicia
GB_GCA_011375665.1	p__Thermoproteota	NA	NA	c__Methanomethylicia
GB_GCA_011364865.1	p__Thermoproteota	NA	NA	c__Methanomethylicia
GB_GCA_011362245.1	p__Thermoproteota	NA	NA	c__Methanomethylicia
GB_GCA_003649145.1	p__Thermoproteota	2250257	Candidatus Verstraetearchaeota	c__Methanomethylicia
GB_GCA_003650625.1	p__Thermoproteota	2250257	Candidatus Verstraetearchaeota	c__Methanomethylicia
GB_GCA_003649185.1	p__Thermoproteota	2250257	Candidatus Verstraetearchaeota	c__Methanomethylicia
GB_GCA_011372955.1	p__Thermoproteota	NA	NA	c__Methanomethylicia
GB_GCA_011605825.1	p__Thermoproteota	2250257	Candidatus Verstraetearchaeota	c__Methanomethylicia
GB_GCA_011367155.1	p__Thermoproteota	NA	NA	c__Methanomethylicia
RS_GCF_000019605.1	p__Thermoproteota	374847	Candidatus Korarchaeota	c__Korarchaeia
GB_GCA_011056255.1	p__Thermoproteota	NA	NA	c__Korarchaeia
[truncated: 1,414 more rows]
